# Supplementary material for: Overwintering Camelina and Canola/Rapeseed Show Promise for Improving Integrated Weed Management Approaches in the Upper Midwestern U.S
Source: Plants (Basel). 2023 Mar 15;12(6):1329. doi: 10.3390/plants12061329 (PMC10056582; doi:10.3390/plants12061329)
Supplement: Supplementary file 1 [file plants-12-01329-s001.zip › Supplemental Table S1.xlsx]

## Sheet: Plant densities of crop plants
Supplemental Table S1. Stand densities of fall-planted winter camelina and winter canola/rapeseed in Morris, MN and Fargo, ND. Both species were planted into spring wheat stubble in Morris, MN or into no-till soil in Fargo, ND. Winter canola/rapeseed seeds were prepared from 1) the top 10 freezing tolerant rated winter canola/rapeseed accessions and 2) all 621 accessions. Freezing tolerant winter…
Location	Crop	PD	SD	PC / m row	Plants m^2	Weeds m^2	weed DW m^2	Sample Date		Ave PD m-2	SE PD	Ave WD m-2	SE WD	Ave WDW m-2	SE WDW
Morris	W Camelina	PD 1	1F	43	282.2	.	.	43769		255.933	29.5762	0		0	0
Morris			1S	14	91.9	.	.	43951		164.033	45.9095	0		0	0
Morris			2S	7	45.9	28	.	43966		129.033	43.0947	30.6667	5.92546	0	0
Morris	W Camelina	1	3S	.	.	28	141	44012		.		32.6667	4.66667	177.227	21.803
Morris	W Camelina	PD 2	1F	39	255.9	.	.	43769		269	34.716	0		0	0
Morris			1S	40	262.5	.	.	43951		260.267	54.9462	0		0	0
Morris			2S	41	269	8	.	43966		214.333	57.998	115.333	103.359	0	0
Morris	W Camelina	2	3S	.	.	8	2.72	44012				79.0933	103.359	79.0933	72.5181
Morris	W Canola	PD 1	1F	30	98.4	.	.	43769		109.367	7.89986	0	0	0	0
Morris	W Canola		1S	22	72.2	.	.	43951		36.1	19.2225	0	0	0	0
Morris	W Canola		2S	17	55.7	76	.	43966		30.6	14.1846	40	18.5831	0	0
Morris	W Canola	1	3S	.	.	76	245.58	44012		.		40	18.5831	163.76	59.3399
Morris	W Canola	PD 2	1F	38	124.7	.	.	43769		133.433	5.7955	0	0	0	0
Morris	W Canola		1S	0	0	.	.	43951		0	0	0	0	0	0
Morris	W Canola		2S	4	13.1	56	.	43966		6.56667	3.78168	48	4.16333	0	0
Morris	W Canola	2	3S	.	.	56	296.6	44012		.		48	4.16333	197.633	50.0364
Morris	Fallow	1	3S	.	.	32	162.8	44012		.		48.6667	13.776	111.893	33.1703
Morris	Fallow	2	3S	.	.	30	142.76	44012		.		40.6667	12.7192	193.833	34.1568
Fargo	W Camelina	PD 1	1F	37	242.782	.	.	43775		142.17	51.574	0	0	0	0
Fargo	W Camelina		1S	13	85.3018	.	.	43942		85.3018	7.57678	0	0	0	0
Fargo	W Camelina		2S	11	72.1785	12	.	43969		56.8679	18.6877	14	4.16333	0	0
Fargo	W Camelina	1	3S	.	.	12	290	44011		.		14	4.16333	278	77.5973
Fargo	W Camelina	PD 2	1F	41	269.029	.	.	43775		279.965	36.4027	0	0	0	0
Fargo	W Camelina		1S	40	262.467	.	.	43942		266.842	30.3859	0	0	0	0
Fargo	W Camelina		2S	27	177.165	0	.	43969		201.225	20.8648	0	0	0	0
Fargo	W Camelina	2	3S	.	.	0	0	44011		.		0	0	0	0
Fargo	W Canola	PD 1	1F	28	91.8635	.	.	43775		87.4891	2.89343	0	0	0	0
Fargo	W Canola		1S	4	13.1234	.	.	43942		6.56168	3.78839	0	0	0	0
Fargo	W Canola		2S	4	13.1234	6	.	43969		4.37445	4.37445	19.3333	9.6148	0	0
Fargo	W Canola	1	3S	.	.	6	56	44011				19.3333	9.6148	374.667	209.648
Fargo	W Canola	PD 2	1F	31	101.706	.	.	43775		101.706	17.0477	0	0	0	0
Fargo	W Canola		1S	0	0	.	.	43942		0	0	0	0	0	0
Fargo	W Canola		2S	0	0	24	.	43969		0	0	46	21.0079	0	0
Fargo	W Canola	2	3S	.	.	24	442	44011		.		46	21.0079	521.333	69.5733
Fargo	Fallow	1	3S	.	.	16	346	44011		.		27.3333	7.68838	366.667	70.6195
Fargo	Fallow	2	3S	.	.	18	292	44011		.		32	11.1355	451.333	80.7658

## Sheet: Weed counts and Dry matter
Supplemental Table S1. Weed plant counts from two quarter m2 quadrants plot-1 were taken on 18 and 15 May 2020 and weed dry matter biomass was obtained from two quarter m2 quadrants plot-1 on 29 and 30 June 2020 in Fargo and Morris, respectively.
		Fargo						Morris
	Crop	Camelina		Canola		Fallow		Camelina		Canola		Fallow
	PD	PD 1	PD 2	PD 1	PD 2	PD 1	PD 2	PD 1	PD 2	PD 1	PD 2	PD 1	PD 2
Weed Stem Count (no. m-2)	Mean	14	0	19.3333	46	27.3333	32	30.6667	12	40	48	48.6667	40.6667
	Std Err	4.16333	0	9.6148	21.0079	7.68838	11.1355	5.92546	4	18.5831	4.16333	13.776	12.7192
DW Weed (kg m-2)	Mean	278	0	177	521.333	366.667	451.333	177.227	6.61	163.76	197.633	111.893	193.833
	Std Err	77.5973	0	121	69.5733	70.6195	80.7658	21.803	3.89	59.3399	50.0364	33.1703	34.1568
