# Supplementary material for: Overwintering Camelina and Canola/Rapeseed Show Promise for Improving Integrated Weed Management Approaches in the Upper Midwestern U.S
Source: Plants (Basel). 2023 Mar 15;12(6):1329. doi: 10.3390/plants12061329 (PMC10056582; doi:10.3390/plants12061329)
Supplement: Supplementary file 1 [file plants-12-01329-s001.zip › Supplemental Table S2.xlsx]

## Sheet: Summarized Data
Supplemental Table S2. Maximum and minimum air and soil temperatures in Fargo, ND and Morris, MN during 2019-2020.
Year	Month	Month	Month	Day	Fargo Max Temp	Fargo Min Temp	Fargo Precip.	Fargo Soil Max	Fargo Soil Min	Fargo Snow Depth (daily)	Morris Max Temp	Morris Min Temp	Morris Precip.	Morris Soil Max	Morris Soil Min	Morris Snow Depth (daily)
2019	Jul	J	7	1	28.2	18.79	0	28.87	20.23	0	28.62	17.38	11.18	23.3	21.51	0
2019			7	2	30.7	17.24	0	29.87	20	0	30.4	20.73	0	24.26	19.48	0
2019			7	3	29.93	18.15	3.404	28.72	21.15	0	29.97	22.17	0	24.18	21.31	0
2019			7	4	26.01	16.23	0.076	27.86	20.15	0	30.77	21.29	0	24.13	21.41	0
2019			7	5	23.98	16.19	0.432	22.77	19.86	0	31.02	21.25	1.016	23.35	20.28	0
2019			7	6	24.14	12.53	0	26.63	17.24	0	28.81	19.37	0	22.9	18.86	0
2019			7	7	27.73	12.07	0	28.05	17.92	0	29.93	19.14	0	24.39	19.54	0
2019			7	8	31.3	18.242	49.911	28.64	20.84	0	31.84	18.94	13.97	24.74	21.2	0
2019			7	9	24.53	18.02	19.66	22.65	20.22	0	28.28	17.23	1.778	24.17	21.72	0
2019			7	10	25.08	16.61	0.305	22.49	19.22	0	27.97	15.54	0	22.38	20.1	0
2019			7	11	28.34	15.04	0	24.53	17.56	0	25.82	17.77	7.62	23.9	18.5	0
2019			7	12	27.84	19.67	6.96	26.9	20.12	0	27.83	15.92	0	25.13	21.02	0
2019			7	13	29.02	20.44	0	26.13	21.17	0	28.83	18.59	0	25.81	22.24	0
2019			7	14	31.67	21.26	0	27.47	21.1	0	24.01	15.16	3.302	25.88	22.84	0
2019			7	15	31.92	22.86	0	28.24	22.45	0	28.29	14.48	0	27.38	23.48	0
2019			7	16	29.59	19.2	0	30.21	21.67	0	29.51	15.92	1.524	27.25	24.01	0
2019			7	17	29.05	19.48	25.527	28.08	22.29	0	31.03	15.34	46.23	26.57	23.7	0
2019			7	18	28.58	19.05	3.15	24.85	21.88	0	27.39	18.53	1.27	27.47	23.73	0
2019			7	19	28.39	18.95	7.798	26.28	20.62	0	25.53	16.63	0	26.82	23.96	0
2019			7	20	27.24	17.28	1.321	26.63	20.1	0	26.55	14.48	6.858	24.66	21.53	0
2019			7	21	24	14.07	0	24.48	18.93	0	24.48	14.72	6.604	23.29	21.03	0
2019			7	22	25.96	11.8	0	25.96	17.27	0	23.38	14.11	0	23.95	19.73	0
2019			7	23	28.85	15.76	0	27	19.02	0	26.65	14.73	0	24.8	20.29	0
2019			7	24	28.99	18.05	0	27.09	20.31	0	31.78	22.25	0	25.35	21.42	0
2019			7	25	29.94	19.67	1.067	26.06	20.65	0	32.09	21.79	4.318	24.55	21.95	0
2019			7	26	30.83	17.47	0	28.34	20.31	0	25.85	17.3	5.588	25.71	21.72	0
2019			7	27	29.46	17.16	0	30.04	20.59	0	27.13	15.42	0	26.7	22.03	0
2019			7	28	25.89	18.64	1.651	26.11	21.47	0	27.36	17.49	0	25.85	21.7	0
2019			7	29	22.81	12.83	0	25.47	19.2	0	27.35	15.21	0	22.06	19.96	0
2019			7	30	25.1	9.68	0	27.74	16.87	0	27.42	15.33	0	23.99	18.38	0
2019			7	31	28.63	16.92	0	27.33	19.39	0	28.23	14.4	4.572	24.68	20.48	0
2019	Aug	A	8	1	29.78	18.45	0	28.11	20.61	0	25.47	17.05	0.254	25.41	21.28	0
2019			8	2	28.16	20.08	15.037	25.84	21.81	0	23.83	13.04	0	24.71	22.36	0
2019			8	3	29.25	19.94	0	27.49	20.63	0	23.98	10.78	0	26.54	21.67	0
2019			8	4	29.47	19	0	27.13	20.88	0	24.48	11.71	0	26.88	22.84	0
2019			8	5	27.87	18.73	3.785	26.95	21.5	0	22.41	13.43	0	26.72	23.5	0
2019			8	6	30.4	16.35	0	28.86	19.68	0	24.9	16.48	0	26.7	22.52	0
2019			8	7	23.98	13.1	0	25.62	20.69	0	27.06	18.92	2.54	26.33	22.94	0
2019			8	8	23.6	10.83	0	25.66	17.11	0	29.23	22.03	0	25.17	21.08	0
2019			8	9	25.03	12.57	0	23.64	17.21	0	28.57	19.76	12.95	24	20.43	0
2019			8	10	25.52	17.35	0	25.61	18.56	0	25.47	13.3	0	23.07	20.32	0
2019			8	11	25.69	18	0	25.87	20.4	0	27.91	13.75	0	23.63	19.89	0
2019			8	12	19.64	14.82	27.026	21.8	18.51	0	21.87	17.23	9.65001	23.09	21.36	0
2019			8	13	19.63	16.3	0.152	19.98	18.44	0	29.98	18.45	0	22.48	21.09	0
2019			8	14	24.76	15.69	0	23.7	17.38	0	28.43	13.96	1.27	23.38	19.92	0
2019			8	15	23.1	14.42	0.33	20.8	16.97	0	26.82	10.77	0	23.48	20.14	0
2019			8	16	28.15	13.82	0	25.14	16.09	0	28.4	13.51	0	23.07	19.91	0
2019			8	17	28.11	15.99	2.032	24.05	18.17	0	24.8	12.28	0	23.42	20.07	0
2019			8	18	23.14	11.67	0	24.83	17	0	26.6	12.02	0	22.28	20.01	0
2019			8	19	30.1	14.08	0	27.11	16.64	0	29.83	20.28	0	22.2	18.17	0
2019			8	20	24.14	14	1.448	25.13	19.87	0	27.75	20.5	0	22.6	20.47	0
2019			8	21	22.73	10.58	0	25.21	16.14	0	29.9	18.53	0.254	21.82	18.76	0
2019			8	22	24.22	10.36	0	25.66	16.13	0	31.18	17.55	0	22.29	18.09	0
2019			8	23	25.16	14.77	0	23.9	17.02	0	30.98	17.47	0	21.94	18.31	0
2019			8	24	26.68	17.32	0	24.5	17.92	0	27.85	17.98	17.02	21.78	18.99	0
2019			8	25	20.36	17.24	26.822	20.1	18.24	0	29.84	20.68	0	20.83	18.46	0
2019			8	26	22.98	14.98	7.849	21.1	17.73	0	27.06	20.65	0.508	20.06	18.21	0
2019			8	27	18.18	13.5	5.207	17.6	15.59	0	27.78	19.64	0	19.23	17.16	0
2019			8	28	22.12	10.62	0	20.49	13.44	0	25.82	14.3	9.65001	19.07	15.78	0
2019			8	29	20.63	11.52	0	20.64	15.03	0	24.24	10.62	0	19.47	16.52	0
2019			8	30	21.89	9.02	0	22.47	13.41	0	24.18	13.84	5.334	19.96	15.82	0
2019			8	31	23.44	14.31	0	22.57	15.74	0	22.1	11.29	11.68	19.31	17.43	0
2019	Sep	S	9	1	22.67	15.92	0	21.14	17.2	0	23.65	12.51	0	19.14	17.34	0
2019			9	2	23.29	12.78	12.446	21.63	16.52	0	27	9.97	0	20.34	17.21	0
2019			9	3	18.91	9.99	0	18.12	15.54	0	21.45	11.48	0	19.39	18.08	0
2019			9	4	21.94	8.06	0	20.94	12.51	0	25.41	8.79	0	19.87	15.85	0
2019			9	5	24.85	13.09	0.152	21.66	16.09	0	25.63	8.71	0	20.99	17.28	0
2019			9	6	23.14	12.33	0	22.65	14.78	0	26.36	13.08	0	21.01	17.88	0
2019			9	7	14.31	11.02	7.112	17.07	13.96	0	13.55	5.034	2.794	19.97	16.53	0
2019			9	8	19.57	10.7	0	19.34	13.05	0	10.97	2.696	0	16.53	15.18	0
2019			9	9	17.08	14.43	32.436	15.82	15.17	0	13.09	1.303	0	16.17	15.36	0
2019			9	10	19.53	14.52	0.051	18.49	15.37	0	16.6	2.086	0	19.15	16.15	0
2019			9	11	19.06	14.07	0	18.06	14.87	0	15.51	3.94	10.41	18.48	16.79	0
2019			9	12	14.84	10.57	13.411	16.42	13.97	0	18.46	9.37	0.254	17.33	15.34	0
2019			9	13	18.41	10.16	0.66	16.14	13.24	0	21.26	7.434	0	16.39	14.57	0
2019			9	14	20.31	9.23	0	16.31	11.94	0	24.55	9.45	0	17.35	13.05	0
2019			9	15	29.42	13.35	0	21.55	13.55	0	26.33	14.62	0	19.62	15.75	0
2019			9	16	31.1	19.78	0	23.09	17.32	0	18.34	6.245	0	20.39	17.81	0
2019			9	17	31.84	22.12	0	24.1	19.31	0	16.54	5.688	0	21.54	19.56	0
2019			9	18	26.54	17.7	0.279	22.55	19.39	0	18.5	5.565	0	21.44	19.89	0
2019			9	19	27.78	13.87	0	24.12	16.58	0	22.87	9.89	0	21.64	18.22	0
2019			9	20	31.82	20.48	0	23.94	18.76	0	25.51	12.99	0	21.9	19.28	0
2019			9	21	26.14	13.55	10.389	22.5	18.49	0	27.58	12.71	0	21.99	20.37	0
2019			9	22	21.15	10.62	0	20.22	15.3	0	28.32	11.35	0	20.55	17.7	0
2019			9	23	25.33	10.5	0	20.81	14.06	0	26.66	12.89	0	18.73	15.93	0
2019			9	24	23.87	12.38	0.711	18.29	15.08	0	23.95	14.07	0	18.03	15.97	0
2019			9	25	18.71	9.98	0	18.71	13.72	0	26.11	14.19	0	17.54	15.32	0
2019			9	26	17.65	7.972	0	15.52	12.37	0	22.07	12.59	0	15.32	13.19	0
2019			9	27	14.58	4.351	0	15.93	11.94	0	15.68	9.25	4.064	14.68	12.96	0
2019			9	28	15.21	1.877	0	16.34	9.95	0	11.61	7.118	0	12.97	10.97	0
2019			9	29	14.18	10.08	13.386	13.11	12.17	0	21.4	5.844	0	12.76	11.63	0
2019			9	30	14.95	7.48	15.773	14.09	11.65	0	17.74	6.552	0	16.01	12.74	0
2019	Oct	O	10	1	8.19	5.369	0	12.03	9.73	0	10.81	0.545	0	14.92	12.58	0
2019			10	2	7.793	5.499	12.268	9.79	9.01	0	10.63	1.715	0	12.8	10.86	0
2019			10	3	7.209	2.856	0.178	9.98	8.06	0	11.6	0.688	0	10.89	9.81	0
2019			10	4	11.38	5.898	2.718	10.51	8.53	0	15.25	-1.839	0	10.13	9.32	0
2019			10	5	11.2	7.455	23.774	10.92	9.06	0	23.9	7.591	0	10.72	9.58	0
2019			10	6	16.79	7.605	0	12.39	9.79	0	27.82	7.938	0	11.3	9.28	0
2019			10	7	19.5	4.606	0	14.1	9.1	0	20.51	6.734	0	12.09	9.27	0
2019			10	8	21.63	9.58	0	14.58	9.77	0	19.53	3.324	0	12.47	10.22	0
2019			10	9	19.55	4.743	1.372	14.21	10.58	0	28.57	9.9	0	13.58	11.03	0
2019			10	10	4.81	0.981	25.222	10.23	7.234	0	18.62	2.701	0	13.48	9.21	0
2019			10	11	1.026	-0.233	5.69	7.116	5.105	0	24.56	10.59	13.72	9.23	6.167	0
2019			10	12	2.883	0.299	0.711	4.988	4.075	10.16	18.63	5.958	2.032	6.179	5.184	0
2019			10	13	6.548	0.83	0.356	6.818	4.416	5.08	15.25	6.267	0	5.778	4.796	0
2019			10	14	10.01	2.037	0	9.02	5.526	0	15.99	0.822	1.524	7.538	4.863	0
2019			10	15	7.333	3.924	3.785	7.793	6.843	0	9.89	-2.874	0	6.948	5.935	0
2019			10	16	8.38	2.214	0	9.17	6.534	0	6.658	0.037	0.508	7.079	5.922	0
2019			10	17	16.09	2.632	0	10.67	6.39	0	6.183	-2.791	0	8.25	5.22	0
2019			10	18	18.4	10.07	0	12.38	8.2	0	1.149	-5.188	0	9.81	7.403	0
2019			10	19	15.48	6.038	0	12.29	8.24	0	0.714	-3.923	0.508	10.16	8.43	0
2019			10	20	13.77	2.092	0.559	9.16	6.513	0	1.505	-1.306	3.81	9.21	7.027	0
2019			10	21	11.52	4.747	10.312	9.14	8.13	0	1.418	-3.81	0	8.58	7.775	0
2019			10	22	6.803	2.221	0.787	8.01	7.07	0	0.728	-1.677	8.89	7.796	6.37	0
2019			10	23	5.243	-1.523	0	7.028	5.56	0	0.161	-11.66	0	6.379	4.833	0		-10.8736	-9.4317		-1794.14	-1556.23
2019			10	24	7.739	-2.945	0	8.06	4.391	0	-2.81	-10.64	0	6.054	4.202	0
2019			10	25	14.93	0.58	0	8.89	4.19	0	-4.272	-10.76	1.016	6.449	4.099	0
2019			10	26	14.53	4.235	0.051	10.16	5.377	0	-3.428	-12.29	0	7.296	5.055	0
2019			10	27	4.704	-1.166	0	6.676	3.5	0	0.962	-11.62	0	6.853	4.681	0
2019			10	28	3.488	-2.21	0	4.922	2.631	0	5.117	-2.582	0	4.716	3.511	0
2019			10	29	-0.15	-5.085	0	2.976	1.939	0	2.217	-6.351	0	3.86	2.643	0
2019			10	30	-1.575	-5.722	0	1.907	1.372	0	6.735	-0.389	0	2.688	2.103	0
2019			10	31	5.785	-7.063	0	1.354	0.994	0	10.32	-1.164	0.254	2.159	1.796	0
2019	Nov	N	11	1	5.362	-0.553	0.762	3.402	1.11	0	1.624	-5.675	0	2.133	1.652	0
2019			11	2	3.632	-1.321	0	3.456	2.024	0	15.58	-3.894	0	2.853	1.973	0
2019			11	3	5.248	-0.054	0	3.936	1.811	0	22.93	1.772	0	3.385	2.134	0
2019			11	4	2.467	-7.677	0.762	3.031	1.907	0	26.76	0.027	0	3.6	2.779	0
2019			11	5	-0.805	-9.12	0	1.838	1.159	0	18.84	2.671	0	2.84	1.834	0
2019			11	6	-2.948	-7.732	0	1.172	0.696	0	24.97	8.31	0	1.92	1.467	0
2019			11	7	-2.832	-12.12	0	0.662	0.214	0	19.62	3.863	0	1.586	1.19	0
2019			11	8	1.741	-7.391	0	0.257	-0.059	0	22.29	10.13	3.81	1.319	0.965	0
2019			11	9	0.575	-5.465	2.794	0.177	0.08	0	10.21	-3.909	21.59	1.251	0.932	0
2019			11	10	-5.474	-11.25	0.508	0.273	0.185	0	-3.06	-5.936	1.524	1.058	0.837	0
2019			11	11	-9.33	-17.09	0.254	0.271	0.175	2.54	2.7	-8.9	0	1.04	0.609	0
2019			11	12	-4.866	-17.06	0	0.162	-0.101	2.54	-2.261	-9.47	0	0.733	0.414	0
2019			11	13	-2.089	-9.55	0.762	-0.039	-0.106	2.54	0.481	-11.26	0	0.518	0.338	0
2019			11	14	7.45	-12.3	0	-0.04	-0.176	2.54	3.115	-2.001	0	0.591	0.271	0
2019			11	15	3.72	-0.635	0	0.037	-0.081	0	2.471	-6.232	0.762	0.498	0.084	0
2019			11	16	7.845	2.178	0	0.117	0.04	0	2.305	-9.52	0	0.567	0.244	0
2019			11	17	3.957	-0.535	0	0.224	0.121	0	0.449	-10.47	0	0.466	0.318	0
2019			11	18	5.237	0.531	0.762	0.309	0.227	0	6.13	0.301	0	0.505	0.305	0
2019			11	19	6.459	1.002	0	2.682	0.343	0	11.01	0.123	0.254	0.507	0.24	0
2019			11	20	5.157	-0.548	0.508	2.779	1.265	0	1.356	-6.716	0	0.632	0.239	0
2019			11	21	-0.407	-10.19	0	1.641	0.471	0	4.642	-7.519	5.08	0.478	0.219	0
2019			11	22	4.787	-9.88	0	0.443	0.072	0	2.398	-4.54	2.54	0.615	0.248	0
2019			11	23	6.415	-3.464	0	0.107	0.016	0	1.443	-6.168	0	0.635	0.226	0
2019			11	24	8.09	-1.214	0	0.171	0.066	0	1.806	-1.726	0.508	0.663	0.372	0
2019			11	25	5.941	-0.289	1.524	0.679	0.177	0	-0.74	-2.354	0	0.591	0.376	0
2019			11	26	-0.016	-1.097	0	0.639	0.521	0	3.023	-2.664	0	0.522	0.304	0
2019			11	27	-1.112	-4.72	0	0.634	0.441	0	2.506	-5.846	0	0.545	0.335	2.54
2019			11	28	-3.579	-5.809	0	0.431	0.236	0	10.45	-1.827	0	0.43	0.203	2.54
2019			11	29	-0.276	-3.623	0	0.226	0.142	0	4.999	-8.49	0.762	0.495	0.254	2.54
2019			11	30	-0.001	-4.927	17.272	0.232	0.189	0	-1.035	-10.8	0	0.505	0.192	5.08
2019	Dec	D	12	1	-4.855	-16.17	4.572	0.279	0.234	22.86	4.64	-6.902	0	0.538	0.222	7.62
2019			12	2	-4.306	-14.22	0	0.314	0.281	22.86	2.095	-4.238	0	0.317	0.101	7.62
2019			12	3	1.707	-7.484	0	0.342	0.315	20.32	5.813	-6.168	0	0.307	0.029	5.08
2019			12	4	0.903	-6.549	0	0.371	0.344	17.78	6.011	-5.531	0	0.318	-0.079	2.54
2019			12	5	-1.012	-8.36	0	0.396	0.372	17.78	5.632	-6.703	0	0.238	0.008	2.54
2019			12	6	-3.9	-13.56	0	0.412	0.397	17.78	4.311	-3.718	0	0.145	-0.045	2.54
2019			12	7	0.204	-6.128	0	0.43	0.413	17.78	-1.386	-5.562	0	0.119	-0.142	2.54
2019			12	8	-1.026	-13.31	4.064	0.442	0.43	15.24	8.36	-4.386	0	0.121	-0.232	2.54
2019			12	9	-13.26	-21.33	1.016	0.439	0.414	20.32	8.76	-2.143	0	0.083	-0.325	10.16
2019			12	10	-17	-26.88	0	0.412	0.357	20.32	5.547	-2.539	0	-0.158	-1.573	10.16
2019			12	11	-15.8	-26.22	0.508	0.354	0.256	20.32	-1.45	-3.462	0	-1.54	-2.645	10.16
2019			12	12	-12.01	-15.83	0.762	0.252	0.218	20.32	-2.933	-5.586	0	-1.638	-2.305	10.16
2019			12	13	-8.77	-14.59	3.556	0.228	0.22	22.86	-3.485	-11.61	0	-1.423	-1.795	10.16
2019			12	14	-14.54	-25.5	0	0.231	0.205	22.86	-11.23	-16.98	0	-1.483	-3.623	10.16
2019			12	15	-5.813	-23.06	0	0.202	0.157	20.32	-3.467	-12.33	0	-2.793	-3.802	12.7
2019			12	16	-4.583	-18.39	0	0.162	0.148	20.32	-2.221	-9.91	0	-1.718	-2.925	12.7
2019			12	17	-4.383	-24.42	0	0.161	0.15	20.32	-0.058	-4.442	0	-2.016	-3.162	12.7
2019			12	18	-10.96	-22.21	0	0.151	0.086	20.32	2.416	-10.26	0	-3.143	-4.204	12.7
2019			12	19	-7.446	-16.09	0	0.085	0.043	20.32	-3.378	-16.09	0	-2.298	-3.726	12.7
2019			12	20	-6.858	-11.89	0	0.041	0.029	20.32	2.347	-8.13	0	-2.099	-2.734	12.7
2019			12	21	-0.077	-9.44	0	0.04	0.029	20.32	3.445	-8.97	0.762	-1.591	-2.794	12.7
2019			12	22	2.267	-4.781	0	0.059	0.041	17.78	7.625	-7.335	0	-1.162	-1.906	12.7
2019			12	23	-1.815	-9.94	0	0.066	0.059	17.78	3.148	-20.33	4.572	-1.047	-1.692	12.7
2019			12	24	-2.859	-8.02	0	0.065	0.053	15.24	-16.92	-22.64	0.254	-0.629	-1.097	12.7
2019			12	25	-4.486	-6.518	1.016	0.068	0.059	15.24	-1.163	-20.45	0	-0.496	-0.799	12.7
2019			12	26	-2.994	-7.247	2.286	0.079	0.069	17.78	-3.291	-11.18	0	-0.41	-0.723	12.7
2019			12	27	-3.038	-10.74	0	0.09	0.08	17.78	-3.994	-14.04	1.016	-0.694	-1.016	12.7
2019			12	28	0.347	-9.81	8.89	0.09	0.085	17.78	-7.015	-21.39	0	-0.785	-1.122	12.7
2019			12	29	0.441	-8.93	17.018	0.101	0.089	33.02	-6.153	-21.28	5.334	-0.515	-0.942	12.7
2019			12	30	-7.446	-10.52	0	0.119	0.102	43.18	-6.261	-15.45	0.254	-0.462	-0.63	15.24
2019			12	31	-8.9	-17.78	0	0.134	0.119	43.18	-5.194	-13.67	0	-0.492	-0.843	15.24
2020	Jan	J	1	1	-0.527	-12.24	1.016	0.144	0.134	40.64	-0.389	-10.7	0	-0.724	-1.076	15.24
2020			1	2	1.115	-3.77	0	0.151	0.144	40.64	0.589	-2.345	0	-0.618	-1.088	15.24
2020			1	3	-1.575	-11.24	0.254	0.161	0.152	40.64	-0.508	-8.57	2.54	-0.51	-0.852	15.24
2020			1	4	-4.42	-13.79	0	0.173	0.161	40.64	-3.262	-17.03	0	-0.454	-0.902	15.24
2020			1	5	3.249	-5.194	0	0.182	0.174	38.1	2.728	-6.997	0.254	-0.661	-1.067	15.24
2020			1	6	-1.322	-11.7	0	0.19	0.182	38.1	0.495	-12.56	0	-0.76	-1.138	15.24
2020			1	7	-4.566	-22.37	0	0.192	0.19	38.1	-4.37	-21.8	0	-0.912	-1.486	15.24
2020			1	8	-11.14	-25.32	0	0.189	0.123	38.1	-10.41	-25.06	0	-1.409	-2.265	15.24
2020			1	9	-7.083	-13.92	0	0.118	0.054	38.1	-4.245	-10.77	0	-1.795	-2.469	15.24
2020			1	10	-14.03	-25.67	0	0.052	-0.018	35.56	-8.51	-23.38	0	-1.706	-2.461	12.7
2020			1	11	-18.54	-29.6	0	-0.022	-0.179	35.56	-12.78	-26.27	0	-2.39	-3.357	12.7
2020			1	12	-7.479	-18.94	0	-0.188	-0.3	35.56	-7.323	-12.82	0	-2.591	-3.335	12.7
2020			1	13	-4.321	-7.518	0	-0.271	-0.302	35.56	-2.869	-7.475	0.254	-1.883	-2.643	12.7
2020			1	14	-4.462	-20.97	0	-0.25	-0.271	35.56	-2.643	-17.35	0	-1.532	-2.049	12.7
2020			1	15	-18.94	-28.78	4.064	-0.276	-0.336	38.1	-12.11	-25.26	1.778	-1.805	-2.511	17.78
2020			1	16	-18.4	-30.58	0	-0.337	-0.402	38.1	-19.9	-29.53	0	-2.464	-3.715	15.24
2020			1	17	-4.688	-18.42	4.572	-0.406	-0.468	38.1	-6.013	-19.96	5.08	-3	-3.817	15.24
2020			1	18	-7.053	-20.2	3.556	-0.364	-0.443	45.72	-4.858	-20.68	3.556	-2.637	-3.249	27.94
2020			1	19	-16.02	-22.94	0	-0.335	-0.362	48.26	-17.31	-23.06	0.254	-3.191	-4.045	27.94
2020			1	20	-16.49	-27.07	0	-0.307	-0.334	48.26	-14.39	-25.22	0	-3.91	-4.461	27.94
2020			1	21	-4.192	-20.6	0	-0.281	-0.306	48.26	-6.464	-20.87	0	-3.885	-4.895	27.94
2020			1	22	-3.998	-10.49	0	-0.258	-0.28	48.26	1.617	-6.858	0	-2.614	-3.926	27.94
2020			1	23	-2.798	-5.684	0	-0.239	-0.257	48.26	0.156	-6.663	0	-1.782	-2.668	27.94
2020			1	24	-3.006	-4.505	0	-0.213	-0.238	48.26	-1.363	-5.274	0	-1.397	-1.842	25.4
2020			1	25	-3.642	-5.604	0	-0.19	-0.212	43.18	-2.192	-6.41	0	-1.257	-1.508	25.4
2020			1	26	-2.981	-6.975	0	-0.174	-0.189	40.64	-1.797	-6.586	0	-1.142	-1.494	25.4
2020			1	27	-6.907	-11.97	0.254	-0.16	-0.173	40.64	-5.267	-12.16	0	-1.025	-1.39	25.4
2020			1	28	-10.79	-13.04	0	-0.156	-0.16	40.64	-7.364	-14.65	0	-1.28	-1.76	25.4
2020			1	29	-6.978	-11.87	0	-0.156	-0.162	38.1	-8.02	-10.8	0	-1.585	-1.859	25.4
2020			1	30	-4.402	-7.105	2.032	-0.159	-0.163	38.1	-3.321	-8.45	0	-1.567	-1.913	25.4
2020			1	31	-2.351	-5.323	0	-0.145	-0.159	40.64	-0.13	-3.558	0	-1.202	-1.626	22.86
2020	Feb	F	2	1	6.195	-8.77	0	-0.131	-0.145	38.1	5.546	-7.911	0	-1.03	-1.366	20.32
2020			2	2	5.411	-4.866	0	-0.113	-0.131	35.56	6.897	-2.334	0.254	-0.687	-1.162	20.32
2020			2	3	-1.974	-16.46	0	-0.096	-0.112	30.48	-1.531	-15.17	0	-0.631	-0.91	20.32
2020			2	4	-8.61	-19.51	0	-0.083	-0.095	30.48	-6.696	-18.61	0	-0.84	-2.499	20.32
2020			2	5	-2.121	-14.84	0	-0.076	-0.083	30.48	-2.795	-14.36	0	-2.416	-3.22	20.32
2020			2	6	-8.12	-15.27	0.254	-0.076	-0.078	30.48	-3.828	-11.75	0	-2.777	-3.527	20.32
2020			2	7	-15.2	-24.04	0	-0.078	-0.083	30.48	-9.49	-24.18	0	-2.734	-4.17	22.86
2020			2	8	-7.435	-22.4	0	-0.084	-0.103	30.48	-7.206	-24.86	0	-4.1	-5.484	22.86
2020			2	9	-4.491	-10.29	0	-0.105	-0.127	30.48	-4.427	-10.14	0	-3.471	-4.673	22.86
2020			2	10	-3.289	-10.02	0	-0.128	-0.132	30.48	-1.621	-14.37	0	-3.21	-4.104	22.86
2020			2	11	-1.41	-7.064	0	-0.123	-0.132	30.48	-2.771	-7.022	0	-2.677	-3.294	22.86
2020			2	12	-2.192	-29.7	0.508	-0.113	-0.123	27.94	-2.214	-28.92	1.778	-2.515	-4.574	22.86
2020			2	13	-18.93	-30.52	0	-0.113	-0.145	27.94	-20.1	-30.22	0	-4.511	-7.397	22.86
2020			2	14	-5.877	-24.75	0	-0.147	-0.216	27.94	-6.262	-25.79	0	-6.606	-8.23	22.86
2020			2	15	-1.479	-16.17	0	-0.22	-0.249	27.94	-1.451	-10.81	0	-4.681	-6.659	22.86
2020			2	16	-7.818	-18.83	0	-0.243	-0.257	27.94	-6.171	-13.94	0	-4.476	-5.188	22.86
2020			2	17	-4.737	-10.5	1.524	-0.258	-0.268	30.48	-3.519	-8.15	0	-3.537	-4.539	20.32
2020			2	18	-10.49	-22.64	0	-0.244	-0.265	30.48	-6.629	-19.43	0.762	-3.434	-4.571	20.32
2020			2	19	-17.48	-26.39	0	-0.241	-0.276	30.48	-16.7	-23.99	0	-4.486	-6.398	20.32
2020			2	20	-7.223	-25.31	0	-0.279	-0.349	30.48	-8.84	-25.92	0	-6.314	-7.846	20.32
2020			2	21	1.521	-13.16	0	-0.352	-0.39	30.48	2.54	-12.97	0	-5.235	-7.052	20.32
2020			2	22	2.819	-10.79	0	-0.358	-0.389	30.48	2.906	-12.37	0	-4.247	-5.841	20.32
2020			2	23	2.393	-4.746	0	-0.291	-0.356	30.48	2.655	-6.2	0	-2.852	-4.363	17.78
2020			2	24	-0.868	-13.05	0	-0.23	-0.287	27.94	3.695	-9.23	0	-2.17	-3.236	15.24
2020			2	25	-7.157	-14.81	0	-0.214	-0.229	27.94	-1.594	-13.75	0	-1.943	-2.336	12.7
2020			2	26	-9.83	-15.81	0	-0.214	-0.248	27.94	-6.533	-17.42	0	-2.127	-3.647	12.7
2020			2	27	-8.47	-16.83	0	-0.25	-0.284	27.94	-5.886	-17.55	0	-3.019	-3.986	12.7
2020			2	28	-5.004	-13.15	0	-0.285	-0.296	27.94	-2.352	-12.24	0	-2.342	-3.209	12.7
2020			2	29	2.208	-8.32	0	-0.269	-0.293	27.94	3.439	-9.44	0	-1.62	-2.555	12.7
2020	Mar	M	3	1	3.6	-5.38	0	-0.204	-0.267	27.94	3.773	-3.447	0.254	-1.134	-1.708	10.16
2020			3	2	2.274	-7.647	0	-0.164	-0.202	25.4	2.05	-4.887	0	-0.843	-1.204	10.16
2020			3	3	1.738	-6.856	0	-0.141	-0.163	25.4	3.114	-4.688	0	-0.47	-1.049	10.16
2020			3	4	2.908	-7.801	0	-0.12	-0.14	25.4	3.21	-5.897	0	-0.498	-0.812	7.62
2020			3	5	3.036	-7.117	0.762	-0.106	-0.12	22.86	3.629	-5.579	2.032	-0.441	-0.693	7.62
2020			3	6	1.363	-8.67	0	-0.095	-0.106	22.86	2.033	-9.32	0	-0.439	-0.738	7.62
2020			3	7	6.248	-0.24	0	-0.086	-0.094	22.86	8.88	0.281	0	-0.32	-0.665	7.62
2020			3	8	4.409	-7.309	0	-0.079	-0.086	20.32	11.77	-4.366	0	-0.164	-0.617	5.08
2020			3	9	-7.31	-12.57	0	-0.072	-0.079	17.78	-3.597	-9.61	0	-0.319	-0.514	2.54
2020			3	10	-0.779	-12.16	0	-0.068	-0.072	20.32	-1.286	-10.64	0.254	-0.239	-0.58	2.54
2020			3	11	4.293	-3.947	0	-0.065	-0.068	17.78	3.366	-6.167	0	-0.333	-0.56	2.54
2020			3	12	3.477	-4.308	0.254	-0.063	-0.065	15.24	4.194	-2.474	3.048	-0.27	-0.524	2.54
2020			3	13	-2.927	-8.83	0	-0.041	-0.062	15.24	-1.639	-6.941	0	-0.295	-0.52	2.54
2020			3	14	-5.185	-11.81	0	-0.01	-0.04	12.7	-0.345	-7.819	0	-0.367	-0.6	2.54
2020			3	15	1.11	-11.52	0.508	0.018	-0.009	12.7	2.671	-6.687	0	-0.275	-0.594	2.54
2020			3	16	-0.044	-6.083	0.254	0.036	0.019	12.7	1.573	-1.56	0	-0.297	-0.528	0
2020			3	17	2.257	-7.732	0	0.045	0.036	12.7	4.667	-5.288	0	-0.123	-0.508	0
2020			3	18	2.783	-5.037	0.508	0.055	0.045	12.7	5.574	1.147	0.762	-0.116	-0.397	0
2020			3	19	-4.839	-12.13	1.016	0.067	0.056	12.7	2.5	-9.02	0.254	-0.171	-0.419	0
2020			3	20	-8.16	-16.32	0	0.07	0.04	12.7	-3.272	-13.4	0	-0.192	-0.5	0
2020			3	21	-0.304	-15.86	0	0.038	-0.013	12.7	0.057	-10.61	0	-0.182	-0.46	0
2020			3	22	2.658	-1.946	0.254	-0.013	-0.02	12.7	6.629	-1.367	0.254	-0.182	-0.478	0
2020			3	23	4.362	-2.61	0	-0.005	-0.017	10.16	6.591	-1.982	0	-0.099	-0.476	0
2020			3	24	6.082	1.145	0	0.009	-0.004	7.62	7.321	1.169	2.032	-0.117	-0.354	0
2020			3	25	2.567	-4.133	0	0.022	0.009	2.54	3.149	-2.068	0	-0.082	-0.394	0
2020			3	26	3.296	-5.812	0	0.037	0.022	2.54	7.13	-3.807	0	0.191	-0.433	0
2020			3	27	11.29	-2.011	0	0.059	0.037	2.54	10.14	-1.139	0	0.06	-0.392	0
2020			3	28	6.165	-1.937	0	1.535	0.06	0	8.52	2.031	0.762	-0.045	-0.211	0
2020			3	29	7.824	-0.751	0	6.334	0.623	0	12.07	-0.133	0	0.268	-0.247	0
2020			3	30	14.04	-3.587	0	8.51	2.636	0	14.42	-1.835	0	0.152	-0.255	0
2020			3	31	12.42	2.734	0	7.966	4.103	0	11.42	1.363	0	0.13	-0.163	0
2020	Apr	A	4	1	13.75	1.363	5.004	9.3	4.367	0	11.7	1.283	8.64	0.237	-0.102	0
2020			4	2	1.403	-8.24	21.666	7.367	2.959	0	8.4	-6.739	5.08	0.433	-0.097	0
2020			4	3	-6.987	-13.03	0	2.829	1.374	12.7	-4.598	-8.54	0	-0.041	-0.34	0
2020			4	4	2.021	-14.88	0.711	1.343	0.939	10.16	3.99	-9.73	0	0.16	-0.425	0
2020			4	5	8.33	-0.482	0	1.018	0.832	10.16	11.9	0.011	0	0.253	-0.118	0
2020			4	6	11.88	4.263	4.826	4.025	0.773	2.54	14.73	5.752	5.08	1.229	-0.017	0
2020			4	7	10.05	3.786	0.152	9.15	3.681	0	15.89	5.877	0	3.171	1.039	0
2020			4	8	8.07	-0.653	0.178	8.33	5.461	0	9.29	0.576	1.27	2.31	0.631	0
2020			4	9	3.604	-2.676	0	6.106	4.185	0	1.834	-3.494	2.794	1.071	0.032	0
2020			4	10	9.25	-1.982	0	8.03	3.028	0	8.94	-2.415	0	1.964	-0.087	0
2020			4	11	4.413	-0.715	0	6.967	3.74	0	11.48	0.69	0	2.607	0.184	0
2020			4	12	0.349	-5.922	0	4.42	2.319	0	1.229	-4.401	0	1.457	0.035	0
2020			4	13	-2.319	-8.83	0	2.587	1.103	0	-0.872	-6.548	0	0.183	-0.218	0
2020			4	14	-3.589	-8.98	0.483	2.033	0.831	0	-3.775	-7.96	0.254	0.078	-0.191	0
2020			4	15	2.261	-7.504	0	4.286	0.575	0	1.968	-9.46	0	0.024	-0.395	0
2020			4	16	6.623	-4.808	0	7.477	0.715	0	8.41	-5.614	0	0.107	-0.205	0
2020			4	17	11.08	-2.564	0	7.997	1.282	0	10.07	-5.017	0	1.084	-0.271	0
2020			4	18	13.99	0.993	0	8.94	3.25	0	14.67	2.011	0	2.805	0.094	0
2020			4	19	9.93	-4.495	0	9.19	2.251	0	9.2	-3.204	0	3.199	0.387	0
2020			4	20	11.8	-2.851	0	8.25	4.145	0	13.88	-2.378	3.048	3.268	0.913	0
2020			4	21	7.109	-6.087	0.279	5.924	2.125	0	9.14	-4.233	0	2.127	0.236	0
2020			4	22	16.69	0.676	0	11.77	2.375	0	21.29	1.61	0	5.305	0.65	0
2020			4	23	18.74	6.197	4.013	13.04	6.203	0	16.65	2.528	0.508	4.479	1.881	0
2020			4	24	18.56	2.903	0	14.32	5.552	0	19.93	4.908	0	5.84	2.568	0
2020			4	25	17.85	3.608	0	12.45	6.643	0	19.44	3.87	0	5.369	2.649	0
2020			4	26	21.03	6.94	1.803	13.97	7.433	0	21.15	5.153	0	6.158	2.79	0
2020			4	27	21.09	5.394	0	15.66	8.05	0	21.87	7.94	0.254	6.907	4.168	0
2020			4	28	18.59	9.95	0	14.94	9.73	0	16.24	8.33	11.18	6.798	4.924	0
2020			4	29	17.84	5.887	0	15.19	9.1	0	19.39	5.189	0	7.179	4.642	0
2020			4	30	21.34	2.958	0	15.83	7.101	0	21.28	3.811	0	7.901	3.828	0
2020	May	M	5	1	23.18	9.87	0	15.84	10.05	0	28.54	10.68	2.032	8.24	5.412	0
2020			5	2	20.48	7.164	0	15.96	9.47	0	22.02	8.48	3.302	8.66	6.255	0
2020			5	3	10.89	-0.342	0	14.52	7.525	0	16.06	3.302	0	8.77	5.849	0
2020			5	4	11.33	2.227	11.074	10.14	7.355	0	13.57	3.695	0	8.17	5.827	0
2020			5	5	8.42	5.516	13.843	9.39	7.612	0	10.64	4.221	8.89	7.292	5.692	0
2020			5	6	16.19	1.943	0	14.34	5.974	0	17.2	5.791	0	9.22	6.267	0
2020			5	7	10.61	0.85	0	12.02	6.735	0	14.57	2.918	0	8.81	6.515	0
2020			5	8	10	-1.99	0	12.91	4.987	0	11.06	-1.833	0	8.17	5.447	0
2020			5	9	5.902	1.476	5.105	8.41	5.454	0	12.59	1.665	2.794	7.44	5.453	0
2020			5	10	9.21	0.293	0	10.05	4.605	0	9.42	1.304	0	6.181	4.37	0
2020			5	11	8.17	-3.089	0	11.87	3.828	0	10.57	-1.986	0	7.526	4.262	0
2020			5	12	12.31	-4.857	0	13.67	4.025	0	13.15	-3.449	0	9.22	4.635	0
2020			5	13	12.85	6.598	5.004	9.31	7.68	0	13.41	6.812	2.032	8.94	7.325	0
2020			5	14	18.85	4.683	0	13.93	8.49	0	23.38	7.675	0	11.59	7.681	0
2020			5	15	18.68	2.403	0	16.68	7.198	0	20.22	3.596	0	13.05	8.69	0
2020			5	16	21.17	8.89	0	16.37	9.72	0	16.04	11.36	1.27	12.5	10.72	0
2020			5	17	22.57	7.15	0	18.02	10.02	0	19.73	9.27	1.016	12.09	10.23	0
2020			5	18	24.85	9.32	0	18.07	10.77	0	23.59	6.39	0.762	13.67	9.93	0
2020			5	19	25.07	11.89	0	18.16	11.64	0	22.09	9.7	0	15.28	11.05	0
2020			5	20	21.47	14.37	0	15.69	13.36	0	22.59	14.93	0	14.79	13.46	0
2020			5	21	23.33	13.75	0	16.59	12.92	0	20.18	13.46	0	14.66	13.41	0
2020			5	22	25.21	14.87	0	17.5	13.55	0	21.32	13.27	0	15.31	13.21	0
2020			5	23	24.7	14.88	0	18.48	13.83	0	22.82	15.2	0	16.11	14.04	0
2020			5	24	21.51	15.08	0.102	17	14.43	0	22.77	14.18	0.762	16.05	14.33	0
2020			5	25	22.71	11.83	0	18.9	13.81	0	24.59	13.48	0	17.22	14.62	0
2020			5	26	23.14	14.08	2.794	19.6	14.58	0	19.79	12.78	2.54	16.82	15.39	0
2020			5	27	29.42	13.06	0	21.64	13.96	0	29.92	8.95	0	19.43	13.69	0
2020			5	28	20.33	10.18	0	18.55	13.94	0	24.51	12.52	1.27	18.9	16.97	0
2020			5	29	18.77	7.117	0	18.15	12.88	0	21.1	8.21	0	17.99	15.03	0
2020			5	30	18.84	5.933	0	20.31	12.42	0	20.74	7.498	0	18.59	14.62	0
2020			5	31	28.23	10.22	0	19.8	12.73	0	26.82	8.44	0	18.85	14.6	0
2020	Jun	J	6	1	35.89	19.09	0	24.27	15.86	0	35.99	18.33	0	22.69	17.07	0
2020			6	2	30.99	13.43	0	22.85	16.16	0	29.52	17.06	3.81	22.1	19.66	0
2020			6	3	28.57	9.95	0	22.8	15.26	0	28.67	12.26	0	22.35	17.29	0
2020			6	4	29.54	12.67	0.991	23.55	16.27	0	27.6	15.08	2.286	21.56	18.78	0
2020			6	5	26.38	11.41	0	22.71	15.81	0	27.68	13.8	0	22.03	18.26	0
2020			6	6	23.69	12.62	0	18.82	15.68	0	24.5	14.17	1.016	20.99	18.33	0
2020			6	7	36.95	18.2	14.63	22.62	16.06	0	37.2	19.4	1.524	22.54	17.86	0
2020			6	8	30.21	19.07	9.195	23.14	18.56	0	33.68	23.92	0	24.14	21.18	0
2020			6	9	22.01	13.61	19.075	20.63	16.76	0	26.41	13.84	10.92	23.72	20.43	0
2020			6	10	21.93	11.71	0	20.72	14.84	0	22.58	12.5	1.778	20.47	17.81	0
2020			6	11	25.96	11.57	0	23.04	14.79	0	26.12	12.51	0	21.07	16.54	0
2020			6	12	22.72	12.62	0	23.61	16.42	0	25.61	12.43	0	22.66	17.74	0
2020			6	13	24.62	13.87	0	22.89	15.93	0	23.94	13.02	0	21.89	18.66	0
2020			6	14	27.88	16.35	0	22.24	16.36	0	28.01	15.36	2.54	21.7	18.59	0
2020			6	15	32.97	22	0	24.52	18.46	0	30.74	19.2	0.254	22.69	19.55	0
2020			6	16	35.96	20.8	0	25.24	19.15	0	34.09	22.34	0	24.92	20.97	0
2020			6	17	35.92	23.28	0	25.88	20.48	0	33.87	20.73	0	25.69	21.89	0
2020			6	18	28.58	13.36	6.655	22.94	19.16	0	26.4	15.38	20.57	25.05	21.01	0
2020			6	19	23.56	11.11	0	24.26	16.48	0	21.91	12.88	0	21.83	18.62	0
2020			6	20	23.95	15.22	1.321	21.04	17.56	0	23.34	15.36	0	21.12	18.77	0
2020			6	21	21.9	13.82	0	21.35	16.13	0	22.63	15.2	0	20.36	18.62	0
2020			6	22	21.94	13.22	0	21.16	16.15	0	23.81	12.34	0	21.3	18.01	0
2020			6	23	25.29	12.38	1.727	23.9	16.02	0	24.86	13.79	0	22.49	18.89	0
2020			6	24	26.72	10.99	0	25.99	16.31	0	27.13	13.05	0	23.54	19.58	0
2020			6	25	32.88	16.79	11.938	23.66	18.1	0	30.1	14.81	0	23.78	20.22	0
2020			6	26	28.47	18.07	0	26.76	18.23	0	29.15	17.34	0	24.33	21.23	0
2020			6	27	31.34	17.39	0	26.77	18.46	0	29.93	15.39	0	25.27	21.49	0
2020			6	28	32	21.55	0	26.54	19.9	0	29.76	20.23	0	24.76	22.41	0
2020			6	29	28.56	19.72	1.219	25.14	20.64	0	25.11	19.17	67.06	24.09	21.9	0
2020			6	30	31.44	21.43	0	24.85	21.1	0	29.78	21.3	0	23.48	21.43	0
