# Supplementary material for: Overwintering Camelina and Canola/Rapeseed Show Promise for Improving Integrated Weed Management Approaches in the Upper Midwestern U.S
Source: Plants (Basel). 2023 Mar 15;12(6):1329. doi: 10.3390/plants12061329 (PMC10056582; doi:10.3390/plants12061329)
Supplement: Supplementary file 1 [file plants-12-01329-s001.zip › Supplemental Table S3.xlsx]

## Sheet: Plant counts
Supplemental Table S3. Correlation between fall-planted winter canola/rapeseed (A and C) and winter camelina (B and D) stem density and weed counts in Morris, MN and Fargo, ND. Stem counts of winter canola/rapeseed, winter camelina, and weeds were conducted on mid-May following the fall-planting.
Location	Crop	Rep	PD	SD	PC / m row	Plants m^2	Weeds m^2	Sample Date
Morris	W Canola	1	1	2S	9	29.5	14	2020-05-15
Morris	W Canola	2	1	2S	2	6.6	30	2020-05-15
Morris	W Canola	1	2	2S	4	13.1	56	2020-05-15
Morris	W Canola	2	2	2S	2	6.6	42	2020-05-15
Morris	W Canola	3	2	2S	0	0	46	2020-05-15
Morris	W Camelina	1	1	2S	7	45.9	28	2020-05-15
Morris	W Camelina	2	1	2S	23	150.9	42	2020-05-15
Morris	W Camelina	3	1	2S	29	190.3	22	2020-05-15
Morris	W Camelina	1	2	2S	41	269	8	2020-05-15
Morris	W Camelina	2	2	2S	42	275.6	16	2020-05-15
Morris	Fallow	1	1	3S	.	.	32	2020-06-30
Morris	Fallow	2	1	3S	.	.	38	2020-06-30
Morris	Fallow	3	1	3S	.	.	76	2020-06-30
Morris	Fallow	1	2	3S	.	.	30	2020-06-30
Morris	Fallow	2	2	3S	.	.	66	2020-06-30		r =	-0.655383							r =	-0.667062
Morris	Fallow	3	2	3S	.	.	26	2020-06-30
Fargo	W Canola	1	1	2S	4	13.1234	6	2020-05-18
Fargo	W Canola	2	1	2S	0	0	14	2020-05-18
Fargo	W Canola	3	1	2S	0	0	38	2020-05-18
Fargo	W Canola	1	2	2S	0	0	24	2020-05-18
Fargo	W Canola	2	2	2S	0	0	26	2020-05-18
Fargo	W Canola	3	2	2S	0	0	88	2020-05-18
Fargo	W Camelina	1	1	2S	11	72.1785	12	2020-05-18
Fargo	W Camelina	2	1	2S	3	19.685	8	2020-05-18
Fargo	W Camelina	3	1	2S	12	78.7402	22	2020-05-18
Fargo	W Camelina	1	2	2S	27	177.165	0	2020-05-18
Fargo	W Camelina	2	2	2S	28	183.727	0	2020-05-18
Fargo	W Camelina	3	2	2S	37	242.782	0	2020-05-18
Fargo	Fallow	1	1	3S	.	.	16	2020-06-29
Fargo	Fallow	2	1	3S	.	.	42	2020-06-29
Fargo	Fallow	3	1	3S	.	.	24	2020-06-29		r =	-0.447074							r =	-0.704133
Fargo	Fallow	1	2	3S	.	.	18	2020-06-29
Fargo	Fallow	2	2	3S	.	.	24	2020-06-29	r is correlation coefficient between two data sets. It provides the strength and direction of the correlation.
Fargo	Fallow	3	2	3S	.	.	54	2020-06-29	r2 is coefficient of determination. It is a measure of how close each data point fits to the regression line.
									The counts for weed and camelina have a weak negative correlation; about 50% of variation in weed number is explained by camelina number.
									The counts for weed and canola have no correlation.

## Sheet: Dry Matter
Supplemental Table S3. Correlation between fall-planted winter canola/rapeseed (A and C) and winter camelina (B and D) stem density and weed dry weights in Morris, MN and Fargo, ND. Stem counts of winter canola/rapeseed and winter camelina were conducted on mid-May following the fall-planting, and weed dry weights were conducted at the end of June following the fall-planting.
Location	Crop	Rep	PD	SD	PC / m row	Plants m^2	weed DW m^2	Weeds m^2	Sample Date
Morris	W Canola	2	1	3S	9	29.5	48.4	14	2020-06-30
Morris	W Canola	3	1	3S	2	6.6	197.3	30	2020-06-30
Morris	W Canola	1	2	3S	4	13.1	296.6	56	2020-06-30
Morris	W Canola	2	2	3S	2	6.6	161	42	2020-06-30
Morris	W Canola	3	2	3S	0	0	135.3	46	2020-06-30
Morris	W Camelina	1	1	3S	7	45.9	141	28	2020-06-30
Morris	W Camelina	2	1	3S	23	150.9	174.32	42	2020-06-30
Morris	W Camelina	3	1	3S	29	190.3	216.36	28	2020-06-30
Morris	W Camelina	1	2	3S	41	269	2.72	8	2020-06-30
Morris	W Camelina	3	2	3S	42	275.6	10.5	16	2020-06-30
Morris	Fallow	1	1	3S	.	.	162.8	32	2020-06-30
Morris	Fallow	2	1	3S	.	.	49.6	38	2020-06-30
Morris	Fallow	3	1	3S	.	.	123.28	76	2020-06-30
Morris	Fallow	1	2	3S	.	.	142.76	30	2020-06-30
Morris	Fallow	2	2	3S	.	.	180.08	66	2020-06-30
Morris	Fallow	3	2	3S	.	.	258.66	26	2020-06-30		r =	-0.412341							r =	-0.651276
Fargo	W Canola	1	1	3S	4	13.1234	56	6	2020-06-29
Fargo	W Canola	2	1	3S	0	0	770	14	2020-06-29
Fargo	W Canola	3	1	3S	0	0	298	38	2020-06-29
Fargo	W Canola	1	2	3S	0	0	442	24	2020-06-29
Fargo	W Canola	2	2	3S	0	0	462	26	2020-06-29
Fargo	W Canola	3	2	3S	0	0	660	88	2020-06-29
Fargo	W Camelina	1	1	3S	11	72.1785	290	12	2020-06-29
Fargo	W Camelina	2	1	3S	3	19.685	138	8	2020-06-29
Fargo	W Camelina	3	1	3S	12	78.7402	406	22	2020-06-29
Fargo	W Camelina	1	2	3S	27	177.165	0	0	2020-06-29
Fargo	W Camelina	2	2	3S	28	183.727	0	0	2020-06-29
Fargo	W Camelina	3	2	3S	37	242.782	0	0	2020-06-29
Fargo	Fallow	1	1	3S	.	.	346	16	2020-06-29
Fargo	Fallow	2	1	3S	.	.	498	42	2020-06-29
Fargo	Fallow	3	1	3S	.	.	256	24	2020-06-29
Fargo	Fallow	1	2	3S	.	.	292	18	2020-06-29		r =	-0.753215							r =	-0.703275
Fargo	Fallow	2	2	3S	.	.	508	24	2020-06-29
Fargo	Fallow	3	2	3S	.	.	554	54	2020-06-29
