# Supplementary material for: Overwintering Camelina and Canola/Rapeseed Show Promise for Improving Integrated Weed Management Approaches in the Upper Midwestern U.S
Source: Plants (Basel). 2023 Mar 15;12(6):1329. doi: 10.3390/plants12061329 (PMC10056582; doi:10.3390/plants12061329)
Supplement: Supplementary file 1 [file plants-12-01329-s001.zip › Supplemental Table S4.xlsx]

## Sheet: Supplemental Table S4
Supplemental Table S4. Accession determination of survived canola/rapeseed plants grown in Fargo, ND (F) and Morris, MN (M) during 2019-2020. Seeds were prepared by (1) bulking seed packages from 10 top freezing tolerance accessions (ARS012, ARS029, ARS32, ARS164, ARS189, ARS191, ARS209, ARS229, ARS246, ARS396) and (2) bulking seeds from all 621 accessions. Winter survived (overwintered) plants (…
Taxa	ARS005	ARS012	ARS029	ARS041	ARS071	ARS089	ARS105	ARS129	ARS130	ARS131	ARS142	ARS157	ARS165	ARS178	ARS184	ARS189	ARS191	ARS209	ARS217	ARS220	ARS226	ARS228	ARS229	ARS236	ARS239	ARS246	ARS248	ARS261	ARS264	ARS271	ARS272	ARS273	ARS274	ARS277	ARS278	ARS280	ARS281	ARS287	ARS295	ARS318	ARS325	ARS326	ARS336	ARS360	ARS363	ARS375	ARS376	ARS380	ARS381
2022Su_Fargo01	0.264952	0.254978	0.258044	0.333333	0.284251	0.224568	0.283237	0.348688	0.326935	0.289762	0.262887	0.229047	0.24888	0.254082	0.295585	0.289157	0.262402	0.369705	0.425273	0.278636	0.231606	0.247588	0.246961	0.249356	0.259117	0.269554	0.266155	0.249357	0.260256	0.254851	0.0991683	0.101088	0.111964	0.0383877	0.191299	0.119403	0.170637	0.245965	0.142674	0.241843	0.253703	0.263933	0.25144	0.357692	0.320537	0.301414	0.276139	0.221216	0.259923
2022Su_Fargo02	0.167934	0.196835	0.23272	0.298235	0.221451	0.175284	0.252532	0.250946	0.24338	0.175127	0.214603	0.228247	0.21942	0.202059	0.254729	0.259723	0.201286	0.265022	0.390645	0.209258	0.209332	0.196451	0.199243	0.164444	0.18285	0.216561	0.248424	0.162761	0.165509	0.0560867	0.24401	0.228247	0.230139	0.26797	0.26797	0.234655	0.216371	0.251908	0.261558	0.177806	0.159898	0.189394	0.197352	0.300063	0.27995	0.260925	0.243564	0.215424	0.233438
2022Su_Fargo05	0.249521	0.261313	0.248404	0.290794	0.233164	0.214603	0.258764	0.340317	0.280635	0.254313	0.248728	0.274921	0.248889	0.262476	0.278095	0.298805	0.218264	0.311465	0.390197	0.281609	0.247619	0.245054	0.247619	0.251279	0.264127	0.277101	0.260317	0.239158	0.248728	0.255456	0.266667	0.269841	0.271746	0.272381	0.250159	0.235106	0.231405	0.0905035	0.252698	0.269206	0.219169	0.220598	0.276191	0.294529	0.300952	0.328444	0.28258	0.261874	0.249047
2022Su_Fargo07	0.262825	0.255534	0.269328	0.328292	0.283102	0.224323	0.280835	0.355388	0.328923	0.285986	0.265228	0.232514	0.257719	0.263022	0.310649	0.295125	0.25964	0.3622	0.422615	0.285171	0.241336	0.260925	0.252678	0.254442	0.26087	0.282623	0.269691	0.25443	0.260101	0.261783	0.1046	0.101449	0.113422	0.031506	0.186515	0.129712	0.173114	0.247934	0.144304	0.241966	0.254914	0.265615	0.256459	0.362374	0.322621	0.300633	0.28628	0.235669	0.271122
2022Su_Fargo09	0.207224	0.229747	0.246037	0.32976	0.0485804	0.21942	0.248734	0.27995	0.283733	0.214467	0.249524	0.255359	0.216267	0.236808	0.250315	0.261042	0.201929	0.271347	0.38622	0.233354	0.235183	0.213561	0.215006	0.194286	0.216898	0.24586	0.267339	0.207726	0.191409	0.220523	0.276166	0.262926	0.2686	0.291299	0.259773	0.253197	0.236675	0.251908	0.283091	0.225725	0.17703	0.19697	0.25662	0.312066	0.282472	0.262825	0.247525	0.226896	0.233438
2022Su_Fargo10	0.208492	0.232278	0.248573	0.320303	0.22082	0.206179	0.257595	0.293821	0.296974	0.263959	0.24	0.246532	0.262295	0.260618	0.270492	0.267634	0.247429	0.30234	0.41909	0.249841	0.240858	0.258555	0.258512	0.226032	0.237705	0.261147	0.28058	0.222293	0.229943	0.230083	0.189786	0.174023	0.179697	0.180958	0.141236	0.139386	0.0704315	0.231552	0.145029	0.238966	0.220812	0.238636	0.240858	0.325332	0.29256	0.297657	0.260726	0.232632	0.249211
2022Su_Fargo11	0.265358	0.244782	0.257288	0.383113	0.259142	0.252678	0.322581	0.269061	0.334594	0.270767	0.288071	0.282294	0.273472	0.286174	0.325142	0.304348	0.280848	0.359671	0.367656	0.304816	0.284814	0.261558	0.26087	0.279822	0.279143	0.306811	0.269061	0.256329	0.261995	0.247771	0.289225	0.274732	0.277883	0.294266	0.298047	0.280511	0.28662	0.293071	0.297468	0.285444	0.258719	0.273817	0.283554	0.323864	0.339635	0.240506	0.248681	0.270701	0.23203
2022Su_Fargo12	0.247619	0.251744	0.266836	0.337334	0.273072	0.215414	0.269499	0.332912	0.310802	0.265099	0.249364	0.241946	0.256475	0.259832	0.291851	0.27675	0.263531	0.342205	0.40152	0.271919	0.242577	0.253968	0.255212	0.240458	0.253317	0.259732	0.246999	0.227792	0.236076	0.242018	0.0707517	0.0587492	0.0202148	0.102337	0.195199	0.149263	0.176097	0.247291	0.150381	0.238155	0.239034	0.254269	0.261529	0.331013	0.315224	0.294416	0.269841	0.235632	0.262326
2022Su_Fargo13	0.232381	0.256817	0.296061	0.241946	0.277497	0.234365	0.313253	0.313961	0.0404296	0.267641	0.28944	0.297536	0.288061	0.265635	0.301958	0.318362	0.248067	0.221166	0.362888	0.290343	0.274163	0.276191	0.261529	0.244275	0.25458	0.292278	0.297536	0.251904	0.255063	0.224776	0.316488	0.310802	0.310171	0.334176	0.317751	0.308136	0.291163	0.293818	0.319797	0.267214	0.193897	0.215686	0.307644	0.248734	0.238155	0.333122	0.298942	0.287995	0.294564
2022Su_Fargo14	0.252692	0.253637	0.255387	0.296156	0.242749	0.198488	0.235294	0.31695	0.298047	0.234623	0.233503	0.248267	0.206679	0.248232	0.292376	0.305007	0.260283	0.326802	0.394188	0.261724	0.202899	0.211526	0.204159	0.207487	0.218652	0.264163	0.258979	0.199367	0.239268	0.236943	0.250158	0.248267	0.240076	0.2615	0.2615	0.246006	0.244134	0.25302	0.275316	0.253938	0.220672	0.246688	0.224323	0.329545	0.303088	0.312658	0.308047	0.250318	0.247163
2022Su_Fargo16	0.180723	0.190627	0.225888	0.272555	0.19697	0.189274	0.246992	0.304101	0.229653	0.207619	0.219187	0.232177	0.201262	0.207985	0.257413	0.261873	0.186615	0.253797	0.392157	0.234137	0.198107	0.188966	0.180442	0.172808	0.202524	0.228808	0.246057	0.18251	0.186473	0.195791	0.250473	0.244795	0.253628	0.280126	0.277603	0.243122	0.23619	0.232336	0.266793	0.231546	0.103492	0.0404296	0.24795	0.286979	0.287066	0.289607	0.262219	0.243622	0.232323
2022Su_Fargo18	0.228571	0.231452	0.25413	0.353759	0.266119	0.207833	0.249841	0.330385	0.313329	0.264463	0.251908	0.028427	0.224889	0.198582	0.226153	0.265522	0.229381	0.306084	0.402787	0.229987	0.221099	0.231111	0.222363	0.215013	0.240682	0.245692	0.282375	0.204949	0.23481	0.222222	0.224889	0.21036	0.226153	0.248894	0.278585	0.236387	0.24857	0.275335	0.260787	0.217941	0.228226	0.234662	0.265319	0.310759	0.269741	0.300761	0.275794	0.220945	0.242099
2022Su_Fargo19	0.259622	0.280496	0.305882	0.377518	0.254876	0.25731	0.31833	0.0610786	0.316439	0.273381	0.294503	0.301494	0.309942	0.269611	0.278103	0.24898	0.30504	0.344198	0.325733	0.296732	0.287199	0.278903	0.276153	0.27945	0.2859	0.284964	0.254711	0.27154	0.266927	0.2477	0.319688	0.303444	0.299545	0.336582	0.300845	0.297297	0.274035	0.331803	0.31201	0.226771	0.262917	0.286272	0.294347	0.360026	0.337232	0.244778	0.284741	0.289353	0.247074
2022Su_Fargo20	0.203977	0.186419	0.219512	0.319081	0.204981	0.176771	0.253684	0.283344	0.272495	0.229287	0.220437	0.208679	0.219528	0.210832	0.239949	0.257009	0.197917	0.289373	0.396033	0.256098	0.22208	0.208467	0.216975	0.188303	0.217613	0.222437	0.262285	0.18141	0.202685	0.190968	0.2291	0.224633	0.2291	0.244416	0.255903	0.21877	0.20745	0.247907	0.260256	0.213784	0.184971	0.208946	0.224633	0.308184	0.268028	0.260256	0.211898	0.0792332	0.15645
2022Su_Fargo22	0.211429	0.202283	0.233799	0.296905	0.252212	0.20278	0.25111	0.305117	0.300063	0.21869	0.0234772	0.252685	0.216045	0.243714	0.279217	0.269485	0.224871	0.301014	0.387587	0.247141	0.226153	0.221587	0.210992	0.226463	0.240682	0.241863	0.281112	0.206218	0.235443	0.215198	0.245736	0.234997	0.241946	0.271004	0.291219	0.267093	0.247305	0.24857	0.286709	0.21036	0.212969	0.228969	0.213519	0.331646	0.305117	0.295685	0.248677	0.263729	0.27244
2022Su_Fargo24	0.232573	0.210759	0.241598	0.326608	0.228391	0.213745	0.263291	0.266709	0.299496	0.255076	0.268571	0.24338	0.226986	0.243887	0.290668	0.250494	0.219936	0.324478	0.378003	0.268865	0.238335	0.223701	0.229508	0.211429	0.242749	0.274522	0.205549	0.199493	0.222994	0.238368	0.261034	0.25662	0.259773	0.291299	0.286255	0.248721	0.249365	0.269084	0.291957	0.261665	0.200508	0.229167	0.267339	0.338598	0.318411	0.245092	0.226913	0.177183	0.0466877
2022Su_Fargo25	0.244285	0.261579	0.26536	0.310591	0.271782	0.248213	0.300065	0.277453	0.31384	0.262917	0.275524	0.283951	0.238467	0.274054	0.263808	0.255435	0.248674	0.340939	0.371987	0.313725	0.231969	0.250653	0.246264	0.259162	0.276153	0.237689	0.037037	0.246736	0.270182	0.254928	0.244314	0.239766	0.251462	0.272904	0.291098	0.259064	0.259647	0.272787	0.306789	0.280702	0.238718	0.255042	0.276153	0.339193	0.335283	0.270888	0.27551	0.274639	0.208062
2022Su_Fargo28	0.192381	0.187698	0.208386	0.33228	0.21555	0.164877	0.246671	0.28427	0.261529	0.20534	0.226463	0.198358	0.166772	0.0857511	0.233733	0.272127	0.188144	0.26109	0.406586	0.222999	0.15856	0.175873	0.161718	0.178753	0.195199	0.226548	0.243209	0.15736	0.184177	0.196041	0.245736	0.230575	0.243209	0.257738	0.278585	0.238309	0.230769	0.256214	0.267767	0.214782	0.179275	0.19153	0.224258	0.329747	0.290587	0.280457	0.246032	0.233716	0.237042
2022Su_Fargo29	0.174794	0.187223	0.23891	0.285444	0.209332	0.175173	0.262492	0.26465	0.215501	0.216867	0.223985	0.242596	0.213611	0.2	0.26276	0.242424	0.202442	0.241466	0.407454	0.215463	0.20857	0.20076	0.189666	0.17132	0.196597	0.239975	0.253308	0.162025	0.17803	0.187898	0.250788	0.245117	0.250788	0.277253	0.294896	0.265815	0.240964	0.24857	0.286076	0.204159	0.0469245	0.125552	0.243856	0.294192	0.286074	0.28481	0.262533	0.243312	0.2314
2022Su_Fargo30	0.243278	0.244246	0.294683	0.34586	0.257489	0.236943	0.304987	0.310828	0.319745	0.236538	0.25465	0.255414	0.241401	0.245774	0.240764	0.268488	0.269006	0.316327	0.418902	0.310058	0.249045	0.256722	0.250318	0.22771	0.242675	0.0408163	0.253503	0.21753	0.225909	0.233741	0.265605	0.257325	0.269427	0.294904	0.307006	0.279716	0.264103	0.301414	0.309021	0.26051	0.227564	0.246173	0.265605	0.320996	0.303822	0.332054	0.311541	0.252415	0.285532
2022Su_Fargo31	0.224698	0.225048	0.273885	0.325522	0.250317	0.222926	0.302607	0.310956	0.29639	0.223072	0.234694	0.248892	0.227359	0.221719	0.254592	0.260265	0.24677	0.308767	0.396825	0.297452	0.229892	0.233609	0.227359	0.214286	0.231792	0.0440332	0.248892	0.201018	0.211294	0.225992	0.262191	0.252692	0.262191	0.28499	0.301457	0.268465	0.257489	0.292652	0.301527	0.243192	0.208413	0.228282	0.252692	0.319162	0.295757	0.324427	0.30504	0.251601	0.271229
2022Su_Fargo32	0.162761	0.184061	0.23891	0.281033	0.203657	0.172023	0.250474	0.258979	0.21109	0.203551	0.229695	0.240706	0.215501	0.198714	0.265911	0.23913	0.199229	0.238306	0.397979	0.213561	0.206679	0.19696	0.190296	0.161802	0.185885	0.242521	0.248897	0.166456	0.172348	0.185987	0.246377	0.240706	0.243856	0.280403	0.280403	0.251118	0.227647	0.24412	0.277848	0.207309	0.0526316	0.109779	0.241966	0.285985	0.285444	0.275316	0.264512	0.232484	0.224464
2022Su_Fargo33	0.227302	0.227647	0.277637	0.331017	0.237042	0.226785	0.303741	0.312066	0.312697	0.222505	0.243003	0.245104	0.231207	0.228885	0.245736	0.253633	0.250644	0.309252	0.390754	0.297332	0.23626	0.24127	0.233733	0.215013	0.23247	0.0542438	0.238787	0.206218	0.212025	0.218391	0.25458	0.246368	0.259634	0.281112	0.300063	0.265855	0.253655	0.285532	0.29632	0.249526	0.213605	0.224541	0.253948	0.327848	0.286166	0.317259	0.291005	0.243934	0.268647
2022Su_Fargo34	0.167194	0.170778	0.227503	0.281664	0.19546	0.175173	0.242884	0.269691	0.233144	0.20799	0.223985	0.245117	0.217391	0.198714	0.252678	0.241765	0.196658	0.238938	0.393557	0.209125	0.213611	0.20266	0.198488	0.164975	0.187776	0.234882	0.249527	0.167089	0.166667	0.187898	0.250788	0.245117	0.247007	0.283554	0.297416	0.256869	0.2435	0.244755	0.277215	0.205419	0.0577045	0.111672	0.236295	0.284091	0.281033	0.281013	0.256596	0.230573	0.216267
2022Su_Fargo35	0.221026	0.196711	0.223067	0.319471	0.209332	0.177694	0.263757	0.297416	0.273472	0.203551	0.211294	0.233774	0.0850662	0.181994	0.2615	0.283926	0.23072	0.285714	0.399874	0.243346	0.10271	0.0778974	0.0170132	0.187183	0.2092	0.238065	0.248267	0.177215	0.209596	0.206369	0.258349	0.247637	0.258349	0.270951	0.282294	0.259425	0.254914	0.267641	0.289873	0.240706	0.185796	0.198107	0.222432	0.331439	0.306238	0.290506	0.28562	0.240764	0.240858
2022Su_Fargo36	0.227446	0.218909	0.277813	0.326169	0.238457	0.219343	0.294416	0.315424	0.315424	0.221374	0.238065	0.243995	0.233881	0.225161	0.247788	0.252478	0.249516	0.301839	0.394804	0.292435	0.228824	0.23507	0.232617	0.208148	0.224399	0.0598726	0.250948	0.20381	0.207726	0.21853	0.256005	0.247788	0.262326	0.286346	0.298989	0.26859	0.248728	0.293367	0.300317	0.24842	0.204835	0.227215	0.252845	0.324256	0.288875	0.313651	0.291198	0.247923	0.270082
2022Su_Fargo37	0.175908	0.19478	0.236607	0.284084	0.216371	0.178821	0.263526	0.278377	0.218136	0.214422	0.218391	0.239696	0.20799	0.194822	0.270133	0.259284	0.207633	0.25827	0.409409	0.220026	0.204185	0.196303	0.183893	0.164751	0.183893	0.238309	0.250476	0.159236	0.172808	0.182051	0.2435	0.235257	0.240964	0.268865	0.292327	0.255305	0.240587	0.258477	0.279618	0.206088	0.0580727	0.124444	0.234623	0.297967	0.2974	0.271338	0.266268	0.238462	0.225254
2022Su_Fargo38	0.21406	0.188488	0.221166	0.311279	0.208701	0.173283	0.25933	0.304348	0.271582	0.194039	0.201777	0.230624	0.0756144	0.177492	0.254568	0.28722	0.218509	0.278761	0.395452	0.23891	0.1046	0.0759975	0.0151229	0.177665	0.201008	0.231063	0.243856	0.166456	0.203914	0.199363	0.252678	0.241966	0.250158	0.26276	0.279143	0.254952	0.251744	0.255563	0.282911	0.240076	0.178821	0.191167	0.214241	0.324495	0.308129	0.3	0.28628	0.236306	0.236444
2022Su_Fargo39	0.181127	0.0537634	0.205323	0.299937	0.228878	0.172023	0.249209	0.289225	0.26276	0.206088	0.199239	0.226843	0.197858	0.207717	0.26339	0.268116	0.208226	0.250948	0.384081	0.229404	0.202899	0.190627	0.190296	0.160533	0.169502	0.226607	0.252678	0.160127	0.162247	0.201274	0.237555	0.236925	0.245117	0.26276	0.271582	0.246006	0.228916	0.278449	0.256329	0.219912	0.164236	0.194322	0.2092	0.330808	0.290485	0.281013	0.259235	0.228662	0.222573
2022Su_Fargo40	0.253836	0.204981	0.0517241	0.324427	0.26098	0.203562	0.280332	0.338422	0.312977	0.252241	0.238949	0.266539	0.231552	0.250649	0.286896	0.313373	0.244344	0.325463	0.422194	0.28023	0.229008	0.215473	0.221374	0.226778	0.237913	0.280206	0.267812	0.225559	0.226896	0.233441	0.270992	0.275445	0.277354	0.293893	0.307252	0.270968	0.265045	0.267009	0.302875	0.237913	0.231114	0.252866	0.252545	0.328235	0.323155	0.323962	0.297135	0.261093	0.253978
2022Su_Fargo41	0.202027	0.225174	0.301014	0.277883	0.264817	0.239446	0.297913	0.344045	0.221802	0.249841	0.281091	0.301827	0.26402	0.26045	0.310649	0.324111	0.255141	0.0474083	0.341756	0.284537	0.272842	0.276124	0.26402	0.236041	0.248267	0.295353	0.321361	0.21962	0.219697	0.248408	0.325142	0.31695	0.323882	0.356648	0.345306	0.325879	0.30818	0.3185	0.343038	0.279773	0.218136	0.245426	0.301827	0.292298	0.238185	0.327215	0.310026	0.305733	0.324086
2022Su_Fargo42	0.222719	0.214786	0.233078	0.304127	0.229352	0.20127	0.285532	0.31619	0.267302	0.228115	0.233121	0.233651	0.226032	0.228775	0.239365	0.284197	0.031068	0.28344	0.416932	0.240102	0.245079	0.233567	0.219683	0.211637	0.234286	0.258499	0.257143	0.199617	0.234733	0.209243	0.258413	0.251429	0.258413	0.27873	0.285714	0.251443	0.234882	0.24314	0.282719	0.221587	0.198722	0.193897	0.252698	0.319975	0.289524	0.311862	0.253324	0.232991	0.245235
2022Su_Fargo43	0.170469	0.181013	0.223209	0.288777	0.205678	0.15889	0.257595	0.277427	0.216267	0.209391	0.216508	0.23203	0.202396	0.189833	0.254098	0.242584	0.196141	0.237824	0.405183	0.218136	0.199874	0.19455	0.184741	0.160635	0.180958	0.236306	0.247163	0.153262	0.168035	0.191205	0.240858	0.235183	0.239596	0.276166	0.289407	0.253197	0.234137	0.250636	0.278657	0.20681	0.0558376	0.104798	0.230139	0.288692	0.286255	0.271058	0.257426	0.233907	0.218927
2022Su_Fargo44	0.244209	0.248513	0.272185	0.337722	0.261528	0.234365	0.318572	0.254115	0.305464	0.28562	0.275862	0.238973	0.250165	0.238736	0.239631	0.0927904	0.245803	0.324306	0.359736	0.266225	0.236998	0.240924	0.254773	0.244695	0.258723	0.242182	0.223831	0.236772	0.246702	0.23968	0.272548	0.271889	0.277814	0.297564	0.306781	0.267023	0.259775	0.301661	0.30754	0.250165	0.219351	0.239288	0.292956	0.325198	0.287689	0.257275	0.263545	0.25233	0.226614
2022Su_Fargo45	0.248258	0.205566	0.0589354	0.328923	0.262926	0.201008	0.29728	0.349716	0.323251	0.239062	0.251904	0.274732	0.234405	0.25209	0.311279	0.321476	0.253856	0.323009	0.428301	0.278834	0.228103	0.222293	0.225583	0.23033	0.232514	0.290898	0.269061	0.225949	0.221591	0.246497	0.274102	0.275992	0.280403	0.293006	0.308129	0.277316	0.280279	0.283535	0.301899	0.240076	0.234623	0.264984	0.250788	0.342172	0.328292	0.317722	0.30343	0.274522	0.264187
2022Su_Fargo46	0.191894	0.0493359	0.212294	0.303088	0.238335	0.178954	0.254902	0.307498	0.282294	0.213063	0.204949	0.232514	0.198488	0.21865	0.267801	0.263505	0.21144	0.266751	0.39103	0.241445	0.204789	0.188727	0.193447	0.159898	0.171393	0.22979	0.26465	0.164557	0.155303	0.200637	0.236925	0.242596	0.247007	0.26339	0.278513	0.246645	0.234623	0.282899	0.267089	0.224323	0.171211	0.193691	0.203529	0.34154	0.298677	0.294304	0.255937	0.215287	0.209332
2022Su_Fargo47	0.234921	0.236525	0.289072	0.339861	0.249684	0.230575	0.306912	0.320278	0.316488	0.237127	0.252545	0.252685	0.226153	0.24049	0.237524	0.269485	0.25451	0.304816	0.413553	0.301144	0.240051	0.24381	0.241314	0.223282	0.241946	0.043395	0.245736	0.207487	0.222785	0.238825	0.273531	0.265319	0.277322	0.300063	0.319015	0.282511	0.268913	0.299554	0.312817	0.255843	0.21869	0.233397	0.264056	0.317722	0.296273	0.331218	0.310847	0.254151	0.276233
2022Su_Fargo48	0.216593	0.189753	0.223701	0.3138	0.209962	0.175803	0.26186	0.305608	0.274102	0.195308	0.203046	0.233144	0.0743541	0.178778	0.255829	0.288538	0.22108	0.28129	0.392925	0.240177	0.102079	0.0734642	0.0163831	0.178934	0.203529	0.233609	0.246377	0.167722	0.205177	0.200637	0.255198	0.244486	0.252678	0.26528	0.281664	0.257508	0.25428	0.258106	0.285443	0.238815	0.181357	0.193691	0.21298	0.32702	0.310649	0.301266	0.288918	0.238853	0.238966
2022Su_Fargo49	0.227041	0.233121	0.283344	0.338198	0.240635	0.229061	0.303822	0.317893	0.317893	0.229885	0.241534	0.239213	0.218274	0.23899	0.241117	0.254811	0.250485	0.29599	0.398855	0.299298	0.24302	0.248724	0.241117	0.223003	0.237944	0.0619808	0.248731	0.210325	0.21869	0.220013	0.255711	0.246193	0.261421	0.288071	0.295685	0.27027	0.254151	0.297055	0.297004	0.253807	0.215837	0.233164	0.260787	0.3185	0.277919	0.307839	0.287043	0.239897	0.273651
2022Su_Fargo51	0.25302	0.198095	0.0750636	0.337761	0.263924	0.196711	0.295238	0.352309	0.3074	0.250159	0.238853	0.26186	0.236559	0.255003	0.28969	0.311508	0.234194	0.328046	0.424857	0.279262	0.242884	0.226955	0.226439	0.228662	0.234662	0.279233	0.271347	0.226811	0.226236	0.241688	0.254902	0.258064	0.259962	0.277672	0.315623	0.25914	0.267346	0.271857	0.291614	0.239722	0.224698	0.250158	0.244149	0.319392	0.319418	0.318933	0.303974	0.26023	0.263924
2022Su_Fargo52	0.189567	0.0425667	0.222788	0.322152	0.239392	0.184177	0.261118	0.293671	0.272152	0.205096	0.2116	0.241139	0.207595	0.22093	0.276582	0.275976	0.220142	0.245079	0.391497	0.243794	0.211392	0.190204	0.194937	0.172721	0.184177	0.237212	0.265823	0.160839	0.170577	0.195138	0.248101	0.251266	0.259494	0.274684	0.288608	0.258023	0.244586	0.287995	0.273363	0.227848	0.180892	0.204689	0.213924	0.350666	0.305696	0.291163	0.265076	0.234165	0.231792
2022Su_Fargo53	0.218493	0.187856	0.220532	0.310649	0.208071	0.177694	0.262492	0.303718	0.275992	0.195942	0.207487	0.229994	0.0724638	0.179421	0.258979	0.285244	0.221722	0.283186	0.396083	0.240811	0.10649	0.0740975	0.0170132	0.179569	0.200378	0.238065	0.250788	0.16962	0.200758	0.203822	0.253308	0.246377	0.254568	0.265911	0.277253	0.251757	0.253646	0.260013	0.282278	0.235665	0.183259	0.198107	0.217391	0.322601	0.308759	0.299367	0.284301	0.242038	0.239596
2022Su_Fargo54	0.237492	0.199241	0.0494297	0.332703	0.266709	0.20983	0.29475	0.338374	0.299307	0.259353	0.239213	0.267171	0.236925	0.245016	0.296156	0.312253	0.250643	0.312895	0.427037	0.285171	0.230624	0.227359	0.229364	0.229061	0.233774	0.283259	0.274102	0.224684	0.222222	0.249045	0.26402	0.26465	0.267801	0.280403	0.31569	0.263259	0.259987	0.27972	0.293038	0.247637	0.216867	0.239748	0.259609	0.32197	0.333333	0.322785	0.296174	0.264331	0.269231
2022Su_Fargo55	0.248096	0.242079	0.298413	0.34596	0.248263	0.238636	0.309252	0.308712	0.32197	0.247776	0.26192	0.263258	0.23548	0.246778	0.244949	0.266007	0.260142	0.307156	0.411392	0.311746	0.249369	0.251904	0.250631	0.226319	0.239899	0.0522626	0.261995	0.220672	0.223276	0.240587	0.277146	0.266414	0.275884	0.301136	0.306187	0.27977	0.256671	0.307006	0.311351	0.261364	0.224905	0.246523	0.263889	0.327008	0.30303	0.325935	0.309319	0.254627	0.286797
2022Su_Fargo56	0.204328	0.226319	0.301274	0.280557	0.262357	0.245725	0.298156	0.345788	0.227992	0.257489	0.285077	0.297023	0.264091	0.264383	0.30589	0.324503	0.251938	0.0362135	0.349841	0.284713	0.275491	0.274984	0.265358	0.229592	0.249525	0.294946	0.325522	0.218193	0.215736	0.248399	0.326789	0.317289	0.321723	0.359721	0.348322	0.326911	0.309751	0.317572	0.347328	0.276757	0.223072	0.249207	0.300823	0.295051	0.233059	0.327608	0.306366	0.304737	0.318124
2022Su_Fargo58	0.186827	0.0506009	0.211027	0.311909	0.238335	0.182735	0.259962	0.306238	0.278513	0.216867	0.20368	0.233774	0.206049	0.22508	0.275362	0.268775	0.225578	0.254109	0.39482	0.240177	0.217391	0.201393	0.201008	0.165609	0.183995	0.237428	0.270951	0.159494	0.160354	0.195541	0.240706	0.242596	0.252048	0.267171	0.279773	0.249201	0.234623	0.287985	0.268354	0.230624	0.172479	0.201262	0.207309	0.347854	0.304978	0.294304	0.270449	0.224204	0.220681
2022Su_Fargo59	0.24398	0.243038	0.29423	0.342371	0.252366	0.242119	0.306962	0.312736	0.317781	0.239848	0.254603	0.254098	0.241488	0.236165	0.237705	0.263019	0.26881	0.314358	0.404551	0.313887	0.241488	0.250317	0.245271	0.227302	0.24338	0.0535032	0.24338	0.220393	0.222994	0.232632	0.262295	0.252837	0.262295	0.288777	0.30517	0.273657	0.257614	0.293257	0.30019	0.263556	0.226523	0.244949	0.259142	0.330385	0.303909	0.321089	0.30297	0.247929	0.280126
2022Su_Fargo60	0.219759	0.192916	0.223067	0.31443	0.214376	0.175173	0.263757	0.299937	0.272212	0.199746	0.207487	0.236295	0.0800252	0.181994	0.260239	0.291831	0.223008	0.28445	0.389766	0.240811	0.0989288	0.0702977	0.010712	0.183376	0.206679	0.238065	0.249527	0.173418	0.210859	0.206369	0.257089	0.246377	0.254568	0.265911	0.278513	0.254313	0.256183	0.260013	0.286076	0.234405	0.184528	0.196845	0.214871	0.326389	0.302457	0.293038	0.292216	0.242038	0.242119
2022Su_Fargo62	0.164661	0.192283	0.228771	0.291745	0.209332	0.166352	0.257432	0.259609	0.218021	0.204185	0.227792	0.253938	0.218652	0.192283	0.258979	0.245718	0.207584	0.230089	0.4024	0.217997	0.203529	0.20646	0.194707	0.172589	0.191556	0.237428	0.239446	0.163291	0.180556	0.195541	0.249527	0.243856	0.249527	0.281033	0.282294	0.253035	0.225745	0.24857	0.279747	0.195337	0.060241	0.117981	0.232514	0.306818	0.297416	0.282278	0.261214	0.244586	0.232661
2022Su_Fargo63	0.220796	0.23141	0.245986	0.296296	0.228754	0.219029	0.292308	0.332695	0.281609	0.229434	0.244246	0.249681	0.233716	0.241851	0.244572	0.294589	0.0501302	0.274824	0.422535	0.246628	0.252235	0.240051	0.229246	0.224437	0.243934	0.273548	0.253512	0.201411	0.240563	0.212395	0.278416	0.270115	0.278416	0.298851	0.294381	0.274131	0.251757	0.252564	0.303321	0.217752	0.21144	0.211637	0.265645	0.317338	0.300766	0.308531	0.256187	0.258877	0.246006
2022Su_Fargo64	0.223819	0.229822	0.276217	0.340599	0.253579	0.229564	0.29959	0.314714	0.31267	0.230453	0.247769	0.246594	0.236376	0.236769	0.245913	0.265189	0.260083	0.308271	0.394683	0.300891	0.241144	0.241096	0.243188	0.213452	0.224796	0.0502063	0.247275	0.206826	0.204778	0.214335	0.249319	0.245232	0.258856	0.288147	0.310627	0.273167	0.256516	0.290522	0.303217	0.247956	0.209589	0.223056	0.260899	0.316724	0.290872	0.323066	0.299213	0.238456	0.275204
2022Su_Fargo65	0.257758	0.213789	0.04436	0.338374	0.264817	0.224323	0.299178	0.359168	0.323882	0.268865	0.258883	0.282924	0.245117	0.259807	0.311909	0.327404	0.254499	0.333755	0.427669	0.297212	0.237555	0.233059	0.238815	0.244924	0.247007	0.304265	0.274732	0.240506	0.236111	0.261147	0.278513	0.279143	0.284814	0.289855	0.306238	0.270288	0.264426	0.273999	0.297468	0.26339	0.245403	0.256782	0.275362	0.33649	0.344045	0.339873	0.312665	0.270064	0.262295
2022Su_Fargo66	0.223995	0.231358	0.276501	0.334603	0.242694	0.222857	0.309751	0.31619	0.311746	0.226837	0.235933	0.24254	0.213333	0.233312	0.248254	0.25498	0.242876	0.299873	0.39529	0.300128	0.23873	0.243778	0.23619	0.223146	0.236825	0.0503827	0.24254	0.205995	0.21883	0.224647	0.255238	0.248254	0.255238	0.283175	0.294603	0.265293	0.255591	0.297245	0.297194	0.250794	0.214696	0.229498	0.254603	0.323155	0.281905	0.310587	0.290559	0.245186	0.268742
2022Su_Fargo67	0.192527	0.0499684	0.196451	0.306238	0.225095	0.161941	0.245414	0.293006	0.271582	0.201015	0.185279	0.219282	0.190296	0.207717	0.258349	0.255599	0.200514	0.252212	0.385344	0.233207	0.201638	0.183027	0.183995	0.154188	0.163201	0.221515	0.26276	0.155063	0.152146	0.185987	0.231254	0.231884	0.238815	0.260239	0.270321	0.242173	0.226379	0.27082	0.253797	0.20983	0.171845	0.195584	0.201638	0.32702	0.280403	0.278481	0.253958	0.218471	0.212484
2022Su_Fargo68	0.24398	0.234177	0.285352	0.337327	0.249842	0.230769	0.299367	0.319042	0.313997	0.238579	0.253333	0.259142	0.246532	0.231017	0.251576	0.269611	0.261093	0.320683	0.405815	0.307546	0.238966	0.247782	0.246532	0.219683	0.229508	0.0509554	0.249685	0.21406	0.217941	0.232632	0.274905	0.265448	0.273644	0.300126	0.312736	0.28133	0.26269	0.298346	0.316656	0.258512	0.221447	0.232323	0.255359	0.330385	0.301387	0.328689	0.306931	0.258126	0.286435
2022Su_Fargo70	0.19696	0.0442758	0.205957	0.319471	0.240858	0.182735	0.265022	0.296156	0.273472	0.211795	0.194797	0.233774	0.194707	0.212219	0.266541	0.27668	0.212725	0.261694	0.4024	0.241445	0.204789	0.18746	0.189666	0.166244	0.181474	0.236155	0.272212	0.167089	0.161616	0.189172	0.248267	0.246377	0.255829	0.278513	0.286074	0.264537	0.247305	0.289256	0.270886	0.231884	0.185162	0.202524	0.213611	0.345328	0.299937	0.289241	0.258575	0.230573	0.229508
2022Su_Fargo72	0.216343	0.200268	0.265594	0.326217	0.220961	0.197465	0.277036	0.285524	0.287525	0.202821	0.219758	0.234823	0.204136	0.204082	0.218145	0.23986	0.236253	0.283044	0.393048	0.277108	0.20547	0.197589	0.18946	0.195565	0.21481	0.0536193	0.234823	0.179625	0.201203	0.207661	0.252168	0.243496	0.2495	0.282855	0.292195	0.262018	0.235729	0.264646	0.292895	0.222815	0.185359	0.201737	0.232155	0.303738	0.285524	0.3063	0.285014	0.222372	0.251001
2022Su_Fargo73	0.214693	0.189121	0.220532	0.313169	0.210593	0.172653	0.261227	0.303718	0.270951	0.195942	0.202411	0.231254	0.0775047	0.178135	0.255198	0.287879	0.219794	0.279393	0.39482	0.239544	0.10523	0.0766308	0.015753	0.178299	0.201638	0.2317	0.245747	0.167089	0.204545	0.2	0.253308	0.242596	0.250788	0.26339	0.278513	0.254313	0.252378	0.25747	0.282278	0.239446	0.179455	0.191798	0.214871	0.325126	0.307498	0.299367	0.286939	0.236943	0.238335
2022Su_Fargo74	0.162128	0.183428	0.224335	0.277883	0.210593	0.165091	0.253004	0.270951	0.230624	0.206722	0.215102	0.242596	0.218652	0.192926	0.258979	0.251647	0.210797	0.232617	0.39482	0.208492	0.204789	0.20646	0.202268	0.162437	0.190296	0.240611	0.243226	0.16962	0.167929	0.189172	0.244486	0.238815	0.241966	0.274732	0.299937	0.259425	0.2435	0.243484	0.281013	0.194077	0.0545339	0.119243	0.229994	0.294192	0.287335	0.279747	0.246702	0.234395	0.227617
2022Su_Fargo75	0.191894	0.0506009	0.207224	0.310649	0.228247	0.170132	0.242252	0.293636	0.275992	0.204185	0.201142	0.228733	0.198488	0.217363	0.2615	0.255599	0.21144	0.252845	0.380922	0.231305	0.204789	0.18746	0.187146	0.159264	0.167612	0.225971	0.26213	0.159494	0.159091	0.192994	0.238185	0.241336	0.245747	0.26339	0.277253	0.242812	0.228282	0.280356	0.256962	0.21172	0.171211	0.196215	0.195967	0.335227	0.289855	0.282911	0.257256	0.217834	0.211854
2022Su_Morris01	0.243015	0.239455	0.291938	0.349709	0.255498	0.232708	0.296561	0.309632	0.315449	0.238777	0.253255	0.239819	0.221073	0.238284	0.234648	0.261663	0.257256	0.307244	0.414128	0.307542	0.243697	0.249513	0.241758	0.226562	0.238526	0.0519481	0.247576	0.214656	0.225389	0.230719	0.269554	0.259211	0.272786	0.29735	0.299289	0.273443	0.259597	0.293542	0.305195	0.257272	0.227066	0.245307	0.259211	0.324482	0.288946	0.325325	0.303523	0.24183	0.278784
2022Su_Morris02	0.258391	0.201771	0.0684411	0.328923	0.270492	0.201008	0.29222	0.349716	0.308129	0.255549	0.239213	0.269691	0.240706	0.250161	0.294896	0.316206	0.241003	0.328066	0.437145	0.282636	0.243226	0.232426	0.233144	0.231599	0.235035	0.27944	0.275362	0.227215	0.230429	0.242675	0.266541	0.270951	0.270321	0.286704	0.320731	0.269649	0.27267	0.278449	0.300633	0.245117	0.220672	0.24858	0.259609	0.325758	0.321991	0.312658	0.293536	0.265605	0.264187
2022Su_Morris03	0.184411	0.0537634	0.203551	0.303279	0.228391	0.177806	0.25	0.300126	0.274905	0.206218	0.19746	0.228247	0.204918	0.225225	0.266709	0.261042	0.212862	0.261227	0.38622	0.238427	0.213745	0.201521	0.201135	0.153651	0.17024	0.235032	0.2686	0.164661	0.157928	0.193117	0.233291	0.237705	0.244641	0.262295	0.271122	0.240409	0.227157	0.281807	0.258391	0.218159	0.168782	0.193182	0.199874	0.335439	0.296343	0.285624	0.264026	0.219248	0.213249
2022Su_Morris04	0.18936	0.0512334	0.211027	0.313169	0.234552	0.183995	0.266287	0.296156	0.272212	0.218136	0.204949	0.243856	0.202268	0.217363	0.277883	0.274704	0.217866	0.256637	0.4024	0.246515	0.216131	0.197593	0.194707	0.168147	0.189036	0.240611	0.274732	0.162025	0.162879	0.195541	0.250788	0.248897	0.252048	0.275992	0.283554	0.258147	0.239696	0.287985	0.268354	0.226843	0.181357	0.2	0.214871	0.346591	0.304978	0.291772	0.261214	0.233121	0.228247
2022Su_Morris05	0.259025	0.209994	0.0525982	0.335854	0.261034	0.218021	0.295383	0.361689	0.318841	0.258719	0.260152	0.275362	0.237555	0.261736	0.310649	0.315547	0.246787	0.333755	0.427669	0.292142	0.235035	0.225459	0.229994	0.241117	0.244486	0.295353	0.270951	0.234177	0.236111	0.252229	0.268431	0.270321	0.274732	0.277253	0.303718	0.267732	0.269499	0.277813	0.293671	0.255829	0.242866	0.25552	0.26402	0.33649	0.328923	0.327215	0.302111	0.261147	0.257251
2022Su_Morris06	0.240811	0.246203	0.299937	0.34174	0.24795	0.237705	0.307595	0.31715	0.323455	0.243655	0.257778	0.25599	0.235813	0.246461	0.245902	0.263678	0.26045	0.308665	0.414033	0.311985	0.248424	0.253485	0.250946	0.227936	0.245271	0.0528662	0.265448	0.221026	0.227416	0.240918	0.271753	0.262295	0.275536	0.302018	0.302018	0.280691	0.258249	0.304071	0.314756	0.264187	0.228426	0.245581	0.273644	0.329754	0.295712	0.324256	0.304951	0.258764	0.282019
2022Su_Morris07	0.167194	0.188488	0.237009	0.282924	0.204288	0.175173	0.259962	0.270951	0.216761	0.205453	0.226523	0.247637	0.21235	0.205788	0.2615	0.241765	0.207584	0.232617	0.4024	0.224335	0.20857	0.201393	0.190926	0.176396	0.197858	0.232973	0.245747	0.165823	0.175505	0.190446	0.248267	0.243856	0.243226	0.275992	0.287335	0.258147	0.235891	0.246027	0.281013	0.2092	0.0615092	0.128076	0.242596	0.291667	0.284814	0.278481	0.254617	0.242038	0.223834
2022Su_Morris08	0.189994	0.0455408	0.207858	0.306238	0.226356	0.170762	0.244149	0.286704	0.272842	0.201015	0.200508	0.226843	0.202899	0.221865	0.269691	0.262187	0.213368	0.249684	0.379027	0.238276	0.214241	0.198227	0.194077	0.154188	0.172023	0.2317	0.26402	0.156329	0.162247	0.191083	0.238815	0.240706	0.246377	0.26402	0.276623	0.244728	0.230184	0.282263	0.261392	0.214871	0.174382	0.195584	0.200378	0.337121	0.296786	0.287342	0.26715	0.222293	0.215006
2022Su_Morris09	0.198227	0.0524984	0.211027	0.313169	0.237074	0.178954	0.254902	0.302457	0.274732	0.220672	0.198604	0.237555	0.201008	0.222508	0.26402	0.270092	0.215296	0.261694	0.397347	0.237643	0.20857	0.192527	0.195967	0.168782	0.180214	0.236155	0.267171	0.172152	0.17298	0.201911	0.247007	0.247637	0.255829	0.273472	0.283554	0.254313	0.240964	0.289256	0.268354	0.230624	0.178821	0.198738	0.203529	0.34154	0.297416	0.29557	0.270449	0.228025	0.226986
2022Su_Morris10	0.231159	0.249842	0.257288	0.323251	0.239596	0.218021	0.261227	0.291115	0.292376	0.25111	0.241117	0.238815	0.231254	0.220579	0.252678	0.259552	0.253213	0.309735	0.406191	0.257288	0.235035	0.222926	0.214871	0.236041	0.255829	0.232973	0.291115	0.227848	0.251263	0.230573	0.267171	0.257719	0.257089	0.282294	0.277253	0.251118	0.247305	0.283535	0.279114	0.226843	0.233354	0.252997	0.226213	0.321338	0.294896	0.306962	0.292876	0.236306	0.262295
2022Su_Morris13	0.188727	0.178368	0.202155	0.320731	0.21942	0.0063012	0.241619	0.287335	0.244486	0.20038	0.20368	0.21109	0.189666	0.185209	0.255198	0.260211	0.201157	0.261694	0.387239	0.217997	0.170762	0.173528	0.174543	0.17132	0.172653	0.224061	0.248267	0.151899	0.174242	0.182166	0.226843	0.216131	0.223062	0.248267	0.26465	0.232588	0.220672	0.235855	0.259494	0.176434	0.156627	0.185489	0.194707	0.300505	0.250788	0.266456	0.26781	0.210191	0.225095
2022Su_Morris16	0.0576314	0.178368	0.226869	0.270321	0.20681	0.195337	0.231499	0.268431	0.26213	0.195308	0.19099	0.246377	0.214871	0.217363	0.250158	0.257576	0.210154	0.230721	0.387239	0.215463	0.217391	0.21406	0.206049	0.164975	0.183995	0.232336	0.26213	0.179747	0.175505	0.177707	0.254568	0.248897	0.254568	0.282294	0.279773	0.250479	0.223843	0.255563	0.277848	0.187776	0.160431	0.191167	0.232514	0.315025	0.291115	0.296835	0.251979	0.247134	0.248424
2022Su_Morris20	0.238125	0.191018	0.237009	0.338374	0.258512	0.183995	0.257432	0.327662	0.318841	0.227013	0.196066	0.258979	0.223692	0.242444	0.301827	0.3083	0.247429	0.298989	0.411244	0.25602	0.224953	0.21406	0.203529	0.218909	0.235665	0.264163	0.287335	0.208861	0.233586	0.206369	0.269691	0.251418	0.257089	0.268431	0.297416	0.277316	0.246037	0.285442	0.288608	0.21298	0.224477	0.247319	0.0308759	0.346591	0.301197	0.289241	0.271768	0.226752	0.259142
2022Su_Morris23	0.232426	0.226439	0.282636	0.325772	0.242119	0.239446	0.281467	0.318841	0.304978	0.259353	0.242386	0.256459	0.267801	0.258521	0.299307	0.252306	0.235861	0.321745	0.43525	0.254753	0.275362	0.271058	0.266541	0.263325	0.270951	0.280713	0.298677	0.243038	0.251263	0.219108	0.249527	0.250158	0.249527	0.26465	0.283554	0.254952	0.240964	0.293706	0.275316	0.245747	0.231452	0.24164	0.26528	0.364899	0.291115	0.203797	0.0534301	0.192357	0.230769
2022Su_Morris24	0.382521	0.381404	0.424588	0.365469	0.390921	0.388784	0.416192	0.357278	0.372401	0.372226	0.401015	0.408318	0.380592	0.400643	0.413359	0.36166	0.406812	0.350822	0.0606443	0.403676	0.374291	0.381254	0.376812	0.38769	0.377442	0.39529	0.363579	0.382911	0.371843	0.378981	0.417769	0.402016	0.396345	0.426591	0.42155	0.417252	0.433101	0.414495	0.41962	0.388784	0.398224	0.393691	0.412098	0.390783	0.352237	0.368354	0.399077	0.423567	0.370113
2022Su_Morris26	0.207676	0.202601	0.250343	0.321745	0.223738	0.194956	0.291581	0.25835	0.297205	0.214139	0.221154	0.229721	0.205181	0.21115	0.222222	0.207088	0.236769	0.290785	0.35724	0.272977	0.209952	0.217958	0.215406	0.193681	0.207226	0.0679012	0.207226	0.181507	0.198087	0.207586	0.241309	0.232447	0.239264	0.269257	0.280164	0.251903	0.224434	0.286304	0.281507	0.220177	0.18394	0.208191	0.235174	0.308743	0.279482	0.266438	0.266017	0.229655	0.221692
2022Su_Morris27	0.186194	0.0461733	0.215463	0.311279	0.238966	0.184625	0.260595	0.295526	0.280403	0.207356	0.204315	0.238185	0.21046	0.228296	0.26465	0.264163	0.22108	0.256005	0.392925	0.243346	0.219282	0.20076	0.206679	0.16434	0.179584	0.238065	0.274102	0.163924	0.154672	0.191083	0.242596	0.245747	0.251418	0.269061	0.282924	0.251118	0.237793	0.28862	0.271519	0.227473	0.181991	0.20694	0.2092	0.344697	0.301827	0.289873	0.26715	0.229936	0.222573
2022Su_Morris28	0.228093	0.221364	0.237911	0.292308	0.23669	0.217308	0.272844	0.337821	0.276923	0.232258	0.252888	0.240385	0.23141	0.240838	0.233333	0.307847	0.0477436	0.261093	0.397172	0.24049	0.246154	0.242912	0.232692	0.216914	0.244231	0.262953	0.259615	0.202189	0.233783	0.208684	0.271795	0.26218	0.270513	0.292308	0.267308	0.257272	0.25	0.241158	0.278846	0.221795	0.222581	0.203466	0.272436	0.312781	0.283974	0.320513	0.274009	0.246922	0.241822
2022Su_Morris29	0.195804	0.222222	0.279262	0.275142	0.263924	0.235294	0.299048	0.334598	0.211259	0.241884	0.274522	0.292853	0.265022	0.253712	0.305503	0.321429	0.244516	0.0487034	0.337984	0.279262	0.270082	0.272092	0.261227	0.226752	0.243517	0.286807	0.314991	0.209022	0.213561	0.23977	0.321948	0.31246	0.316888	0.356104	0.343454	0.32136	0.307447	0.312699	0.341169	0.26692	0.218969	0.242559	0.29728	0.280735	0.227704	0.324015	0.307947	0.299872	0.31519
2022Su_Morris30	0.240811	0.244937	0.291059	0.337957	0.254259	0.233922	0.302532	0.300757	0.322194	0.248096	0.253968	0.258512	0.240858	0.235521	0.245902	0.265656	0.257878	0.318786	0.402655	0.313887	0.244641	0.252218	0.245902	0.227936	0.240227	0.0509554	0.25662	0.218493	0.226153	0.237731	0.270492	0.262295	0.269231	0.296974	0.296974	0.274297	0.258249	0.298982	0.307156	0.25662	0.227792	0.244318	0.261034	0.333544	0.303279	0.324256	0.307591	0.254939	0.283281
2022Su_Morris31	0.233758	0.23028	0.284257	0.333333	0.258719	0.231939	0.298346	0.313055	0.308619	0.232781	0.245692	0.254119	0.237643	0.234153	0.242712	0.26839	0.257272	0.305149	0.412961	0.302741	0.240177	0.243949	0.23891	0.219528	0.238276	0.0369898	0.248416	0.210057	0.217778	0.233824	0.262357	0.256654	0.267427	0.294043	0.307985	0.277635	0.262755	0.296675	0.309357	0.253485	0.214923	0.236041	0.259189	0.32127	0.301648	0.331636	0.309887	0.254324	0.279011
2022Su_Morris32	0.226463	0.236976	0.245703	0.294937	0.250792	0.220886	0.299873	0.33038	0.282278	0.235032	0.245558	0.240506	0.248101	0.235142	0.246203	0.295831	0.0484183	0.276191	0.40736	0.257798	0.263291	0.262087	0.24557	0.226259	0.25	0.273018	0.267722	0.211697	0.246671	0.21753	0.272785	0.267089	0.274051	0.296835	0.292405	0.258786	0.246037	0.25302	0.284357	0.23481	0.209554	0.200887	0.256962	0.307546	0.287975	0.314685	0.269052	0.257198	0.267891
2022Su_Morris33	0.20076	0.0480708	0.205957	0.31443	0.238335	0.176434	0.253637	0.292376	0.277253	0.216867	0.196066	0.238815	0.193447	0.216077	0.256459	0.268775	0.207584	0.257901	0.384713	0.237643	0.201008	0.186194	0.185885	0.159898	0.177694	0.228517	0.26087	0.165823	0.167929	0.194268	0.238185	0.237555	0.247007	0.267171	0.279773	0.251757	0.233354	0.286713	0.258228	0.218021	0.176284	0.193691	0.201008	0.337753	0.296156	0.289241	0.263852	0.219108	0.220681
2022Su_Morris34	0.168461	0.194813	0.229404	0.287965	0.205549	0.178954	0.251739	0.254568	0.216761	0.205453	0.226523	0.250158	0.222432	0.200643	0.250158	0.241107	0.215938	0.235145	0.403664	0.209759	0.206049	0.203927	0.202268	0.172589	0.195337	0.24634	0.248267	0.170886	0.175505	0.190446	0.252048	0.245117	0.247007	0.281033	0.287335	0.254313	0.22955	0.247298	0.282278	0.192817	0.0672162	0.128076	0.236295	0.294192	0.296156	0.287342	0.256596	0.24586	0.237705
2022Su_Morris35	0.19126	0.0461733	0.205323	0.304978	0.238966	0.183365	0.260595	0.295526	0.274102	0.21116	0.205584	0.245747	0.200378	0.214148	0.267171	0.273386	0.214653	0.262326	0.391661	0.247148	0.206679	0.19316	0.195337	0.163071	0.178324	0.232973	0.267801	0.16519	0.164773	0.198726	0.241336	0.244486	0.251418	0.269061	0.276623	0.248562	0.233989	0.286078	0.263924	0.221172	0.170577	0.188013	0.21046	0.34596	0.303088	0.293671	0.260554	0.219745	0.217528
2022Su_Morris38	0.216837	0.223567	0.261646	0.338832	0.251429	0.192259	0.275796	0.315355	0.320431	0.245211	0.229393	0.255711	0.222081	0.249678	0.258249	0.267419	0.243366	0.323997	0.403944	0.251436	0.227157	0.211735	0.201777	0.230671	0.255711	0.244872	0.26967	0.22116	0.247298	0.215523	0.265863	0.26269	0.264594	0.270939	0.276015	0.254826	0.259898	0.278489	0.285532	0.225254	0.229885	0.257306	0.191624	0.352829	0.30203	0.280433	0.233223	0.197318	0.235556
2022Su_Morris39	0.294235	0.299801	0.28382	0.287409	0.271108	0.264338	0.300463	0.328939	0.268293	0.291307	0.297477	0.268952	0.291365	0.291583	0.245221	0.309392	0.281041	0.304894	0.397885	0.322944	0.300593	0.279655	0.283454	0.294157	0.295979	0.263158	0.298616	0.27947	0.286658	0.267333	0.29466	0.292683	0.297297	0.321028	0.31971	0.267419	0.264764	0.274118	0.293378	0.259064	0.242867	0.256106	0.299275	0.0468956	0.247198	0.353642	0.337483	0.278667	0.310026
2022Su_Morris40	0.243312	0.242366	0.296367	0.342839	0.253012	0.240177	0.307888	0.304816	0.320659	0.242347	0.256541	0.263625	0.242079	0.241268	0.242079	0.263088	0.265676	0.311507	0.412325	0.311026	0.253485	0.256051	0.248416	0.2291	0.24398	0.0471939	0.256654	0.220878	0.226032	0.231903	0.266793	0.257288	0.271863	0.297212	0.302281	0.276992	0.260842	0.301151	0.307447	0.260456	0.228954	0.246827	0.264892	0.325714	0.302281	0.328453	0.302588	0.24984	0.285986
2022Su_Morris41	0.288157	0.294118	0.321926	0.291115	0.281841	0.247637	0.318786	0.359798	0.260239	0.320228	0.299492	0.255829	0.286074	0.283601	0.292376	0.312253	0.272494	0.244627	0.349968	0.316857	0.278513	0.283724	0.287335	0.297589	0.303088	0.29408	0.339635	0.276582	0.297349	0.278981	0.308129	0.294896	0.310649	0.330813	0.311909	0.294569	0.305009	0.321678	0.309494	0.285444	0.279011	0.284543	0.301197	0.217803	0.0409578	0.3	0.301451	0.289172	0.326608
2022Su_Morris42	0.285624	0.308665	0.326996	0.010712	0.334174	0.322621	0.306768	0.380592	0.253308	0.306912	0.312817	0.353497	0.305608	0.333762	0.344675	0.352437	0.294987	0.304678	0.365761	0.352345	0.306868	0.322989	0.310649	0.298223	0.310019	0.336728	0.321361	0.313291	0.322601	0.307006	0.306238	0.332073	0.328923	0.335224	0.31506	0.310543	0.30818	0.300699	0.337975	0.31632	0.291693	0.286435	0.338374	0.284722	0.288595	0.375949	0.348285	0.347771	0.320933
2022Su_Morris43	0.289424	0.27451	0.316223	0.36862	0.262926	0.268431	0.306135	0.257089	0.359168	0.289157	0.28934	0.304348	0.280403	0.29582	0.344675	0.29776	0.306555	0.343236	0.358181	0.316857	0.291745	0.297023	0.284184	0.288071	0.283554	0.313813	0.288595	0.270886	0.270202	0.258599	0.312539	0.303088	0.291115	0.31758	0.330183	0.316294	0.299937	0.355372	0.331646	0.269691	0.278377	0.304732	0.300567	0.373737	0.289855	0.036076	0.171504	0.290446	0.259773
2022Su_Morris44	0.270424	0.278305	0.297212	0.350977	0.282472	0.26087	0.308665	0.345306	0.336484	0.314521	0.29632	0.269061	0.305608	0.297106	0.319471	0.306983	0.273136	0.383692	0.430196	0.282636	0.285444	0.307156	0.293006	0.277284	0.288595	0.311267	0.304978	0.275949	0.286616	0.280892	0.149968	0.143037	0.153749	0.128544	0.138626	0.121406	0.138871	0.252384	0.05	0.277253	0.277108	0.285804	0.293006	0.348485	0.341525	0.339873	0.298153	0.253503	0.293821
2022Su_Morris47	0.19886	0.203669	0.247782	0.306868	0.218159	0.201638	0.267552	0.297416	0.281033	0.0317058	0.220178	0.276623	0.21109	0.22508	0.291745	0.293808	0.235861	0.262958	0.379027	0.258555	0.223692	0.21216	0.197227	0.197335	0.206679	0.22788	0.26213	0.189873	0.201389	0.170064	0.274732	0.26528	0.273472	0.299937	0.303718	0.272204	0.259987	0.267641	0.308861	0.21046	0.20038	0.219558	0.241336	0.332702	0.322621	0.300633	0.278364	0.257325	0.262295
2022Su_Morris48	0.4052	0.40152	0.410533	0.382965	0.40404	0.411356	0.413553	0.367192	0.392429	0.392381	0.425032	0.422082	0.410726	0.422408	0.428391	0.386544	0.413771	0.375949	0.0815939	0.429569	0.405678	0.410273	0.409464	0.414231	0.402524	0.409554	0.378549	0.408112	0.39507	0.401148	0.421451	0.403155	0.403786	0.426498	0.430284	0.414587	0.430476	0.415659	0.415716	0.397476	0.426032	0.407454	0.438486	0.37421	0.37224	0.373257	0.395641	0.424107	0.372475
2022Su_Morris50	0.182919	0.19669	0.234694	0.291059	0.201777	0.161699	0.242521	0.28345	0.269499	0.202297	0.200511	0.234623	0.198478	0.203883	0.267597	0.248674	0.214609	0.274173	0.369358	0.213648	0.194039	0.188931	0.189601	0.173052	0.187698	0.231262	0.253646	0.167516	0.192503	0.191667	0.21877	0.209258	0.208624	0.242866	0.247939	0.226367	0.203574	0.243762	0.247771	0.201015	0.163369	0.186667	0.205453	0.28399	0.26189	0.271338	0.266268	0.226282	0.254442
2022Su_Morris51	0.225352	0.224425	0.234465	0.291083	0.237094	0.210828	0.285166	0.334395	0.277707	0.227564	0.245692	0.23949	0.217834	0.230819	0.247134	0.289141	0.0428571	0.284345	0.409962	0.242152	0.240764	0.235595	0.221656	0.222579	0.23758	0.265766	0.249045	0.200256	0.24314	0.209916	0.269427	0.259873	0.269427	0.289172	0.280892	0.261568	0.24426	0.243762	0.294268	0.232484	0.212179	0.209821	0.258599	0.32993	0.294268	0.31222	0.255504	0.244044	0.23327
2022Su_Morris52	0.238759	0.227071	0.242712	0.292376	0.255359	0.214871	0.283997	0.342155	0.280403	0.241598	0.256345	0.243226	0.240706	0.237942	0.247007	0.294466	0.0475578	0.278761	0.385344	0.252852	0.257089	0.253325	0.239446	0.229061	0.250158	0.270528	0.255198	0.205696	0.244318	0.218471	0.274102	0.267171	0.276623	0.294266	0.275362	0.255591	0.246671	0.233948	0.274051	0.240076	0.216233	0.2	0.272212	0.3125	0.281664	0.322152	0.276385	0.261783	0.259773
2022Su_Morris53	0.246992	0.192916	0.0595691	0.326402	0.25662	0.202268	0.288425	0.347196	0.310649	0.244134	0.244289	0.26465	0.225583	0.250804	0.301197	0.309618	0.248715	0.319216	0.418193	0.280101	0.221802	0.210893	0.216761	0.223985	0.227473	0.280713	0.260239	0.218354	0.21654	0.241401	0.26402	0.265911	0.269061	0.281664	0.298047	0.265815	0.267597	0.273363	0.289241	0.246377	0.224477	0.253628	0.252048	0.330808	0.328292	0.322785	0.304749	0.259236	0.251576
2022Su_Morris54	0.235108	0.229114	0.281547	0.332282	0.243533	0.233291	0.300633	0.307692	0.308953	0.234137	0.246984	0.251576	0.238966	0.232947	0.249054	0.258405	0.25209	0.309298	0.405815	0.303741	0.238966	0.24398	0.238966	0.213333	0.230769	0.0573248	0.244641	0.21026	0.21036	0.227533	0.257251	0.250315	0.263556	0.286255	0.296343	0.2711	0.248731	0.28944	0.302723	0.253468	0.215736	0.236111	0.259142	0.329122	0.295082	0.322356	0.29901	0.253027	0.277603
2022Su_Morris56	0.181761	0.0487034	0.219899	0.320731	0.239596	0.183995	0.257432	0.294896	0.279773	0.209258	0.210025	0.240076	0.204789	0.223794	0.277883	0.270092	0.223008	0.246523	0.39482	0.245247	0.214871	0.197593	0.197227	0.167513	0.181474	0.233609	0.269691	0.150633	0.157828	0.189172	0.244486	0.247637	0.252048	0.269691	0.286074	0.253035	0.238427	0.290528	0.273418	0.226843	0.178821	0.202524	0.203529	0.347854	0.304978	0.293038	0.265172	0.226752	0.221942
2022Su_Morris57	0.205374	0.221086	0.292574	0.273074	0.26242	0.230426	0.294569	0.333545	0.21133	0.247277	0.276282	0.299809	0.269255	0.254061	0.308084	0.322237	0.255195	0.0517241	0.341417	0.28105	0.273074	0.278951	0.266709	0.238462	0.250796	0.28746	0.323361	0.212916	0.223214	0.240669	0.325907	0.316359	0.324634	0.356461	0.345003	0.317624	0.304933	0.311496	0.340153	0.266073	0.21909	0.245379	0.29599	0.280612	0.2317	0.325448	0.306667	0.302445	0.322293
2022Su_Morris58	0.190627	0.0531309	0.209759	0.313169	0.238335	0.175173	0.257432	0.303718	0.281033	0.214331	0.193528	0.236295	0.192187	0.214791	0.271582	0.272727	0.212725	0.256637	0.39482	0.23891	0.198488	0.182394	0.185885	0.166244	0.175173	0.225971	0.268431	0.163291	0.166667	0.199363	0.244486	0.246377	0.253308	0.272212	0.287335	0.258147	0.240964	0.282899	0.267089	0.226843	0.177552	0.202524	0.203529	0.34154	0.292376	0.287975	0.257256	0.22293	0.23203
2022Su_Morris59	0.221797	0.225334	0.236607	0.299937	0.230964	0.210526	0.290898	0.320228	0.287888	0.223357	0.233461	0.239062	0.222575	0.229126	0.249841	0.308355	0.0510666	0.278626	0.410044	0.241709	0.233989	0.230083	0.214965	0.220945	0.239696	0.261371	0.262524	0.194904	0.236341	0.203205	0.259987	0.251744	0.257451	0.282815	0.277108	0.254965	0.241577	0.253665	0.286349	0.22194	0.218251	0.212698	0.25428	0.32338	0.299937	0.310191	0.2749	0.242308	0.253173
2022Su_Morris60	0.215959	0.190386	0.223067	0.313169	0.210593	0.175173	0.261227	0.302457	0.272212	0.195942	0.20368	0.232514	0.0775047	0.179421	0.256459	0.289196	0.220437	0.280657	0.39482	0.238276	0.10271	0.0740975	0.0132325	0.179569	0.202899	0.232973	0.245747	0.168354	0.205808	0.201274	0.254568	0.243856	0.252048	0.26339	0.279773	0.255591	0.253646	0.25747	0.283544	0.238185	0.179455	0.19306	0.213611	0.325126	0.306238	0.298101	0.288259	0.238217	0.238335
2022Su_Morris62	0.269158	0.296015	0.290241	0.362319	0.266078	0.272212	0.30993	0.307498	0.360428	0.306912	0.294416	0.285444	0.275362	0.293248	0.284184	0.245059	0.258355	0.370417	0.369551	0.325729	0.287965	0.276757	0.282924	0.295685	0.311279	0.296626	0.248267	0.277215	0.30303	0.296815	0.326402	0.323251	0.325142	0.340265	0.332703	0.304792	0.280279	0.289256	0.338608	0.298677	0.270767	0.294006	0.308129	0.359217	0.337744	0.291139	0.259235	0.241401	0.17024
2022Su_Morris63	0.278907	0.278553	0.267641	0.313527	0.267552	0.244627	0.265863	0.329962	0.326169	0.272901	0.290609	0.264223	0.266751	0.292903	0.283818	0.294118	0.259832	0.356373	0.39924	0.308964	0.243995	0.259848	0.26043	0.285169	0.291403	0.289911	0.268647	0.260952	0.283091	0.264537	0.168774	0.154235	0.168774	0.151075	0.0998736	0.0702875	0.133798	0.218055	0.131013	0.276233	0.270992	0.262025	0.294564	0.324889	0.307838	0.312381	0.295831	0.242812	0.260595
2022Su_Morris64	0.26637	0.290794	0.298346	0.270715	0.279114	0.240354	0.276191	0.356736	0.248577	0.288988	0.271338	0.282732	0.288425	0.293092	0.328906	0.330688	0.270323	0.257614	0.343691	0.28117	0.258697	0.262857	0.277672	0.263694	0.270082	0.316294	0.319418	0.261118	0.277567	0.268542	0.251739	0.247312	0.253004	0.278305	0.29981	0.271969	0.272438	0.275686	0.278272	0.268185	0.257798	0.265358	0.285262	0.279468	0.246047	0.345616	0.331788	0.30179	0.31519
2022Su_Morris65	0.182394	0.178368	0.23384	0.310649	0.220681	0.172653	0.256167	0.297416	0.283554	0.215599	0.235406	0.248897	0.204789	0.201286	0.274102	0.26614	0.241645	0.268647	0.380922	0.234474	0.207309	0.205193	0.201008	0.0862944	0.0176434	0.239975	0.291115	0.170886	0.0896465	0.18344	0.26339	0.260239	0.26213	0.277253	0.298677	0.264537	0.25111	0.282899	0.288608	0.216761	0.185162	0.210095	0.224953	0.342803	0.299937	0.290506	0.282322	0.256051	0.26797
2022Su_Morris67	0.245725	0.239722	0.279468	0.289855	0.262926	0.228733	0.0398482	0.328292	0.31569	0.245403	0.242386	0.252048	0.252048	0.252733	0.288595	0.316864	0.26928	0.301517	0.392925	0.261724	0.243226	0.263458	0.252048	0.243655	0.252678	0.292171	0.298047	0.235443	0.25947	0.26051	0.26276	0.253308	0.251418	0.279143	0.26528	0.24984	0.24033	0.233948	0.28038	0.267801	0.236525	0.242902	0.248267	0.323232	0.309389	0.306329	0.28562	0.26051	0.246532
2022Su_Morris68	0.238759	0.222011	0.246515	0.284184	0.23203	0.214241	0.234662	0.286074	0.26339	0.20799	0.235406	0.260239	0.203529	0.226367	0.270321	0.276021	0.241645	0.28445	0.364498	0.271229	0.226213	0.215959	0.207309	0.211294	0.205419	0.241884	0.268431	0.216456	0.223485	0.210191	0.268431	0.251418	0.259609	0.287335	0.26213	0.244089	0.239696	0.24857	0.272152	0.241966	0.204819	0.211356	0.232514	0.289773	0.297416	0.310759	0.290237	0.249682	0.252207
2022Su_Morris70	0.19506	0.176471	0.234474	0.302457	0.232661	0.173283	0.254269	0.294266	0.291745	0.199746	0.208122	0.233144	0.183995	0.196785	0.267171	0.261528	0.223008	0.261062	0.381554	0.230672	0.175173	0.179861	0.189036	0.152284	0.1569	0.222152	0.26402	0.0455696	0.13952	0.17707	0.236295	0.231884	0.232514	0.26402	0.285444	0.251118	0.247939	0.25302	0.282911	0.216131	0.185796	0.208202	0.218021	0.332071	0.299307	0.268354	0.273747	0.240127	0.225095
2022Su_Morris71	0.217226	0.213789	0.259189	0.340895	0.245902	0.221802	0.272612	0.298677	0.306238	0.25111	0.219543	0.204789	0.247637	0.232797	0.281664	0.285903	0.235219	0.319848	0.383449	0.0899873	0.236295	0.230526	0.219912	0.218274	0.236925	0.292807	0.3138	0.222785	0.223485	0.215287	0.265911	0.2615	0.272212	0.284814	0.306238	0.275399	0.254914	0.278449	0.284177	0.215501	0.21877	0.235331	0.245117	0.366793	0.31758	0.329747	0.257256	0.264968	0.272383
2022Su_Morris72	0.233692	0.262492	0.291508	0.336484	0.250315	0.226213	0.273245	0.281664	0.289225	0.253012	0.272843	0.241966	0.234405	0.226367	0.0491493	0.252306	0.226864	0.288875	0.406822	0.272497	0.229364	0.233692	0.241966	0.24302	0.251418	0.241248	0.251418	0.225949	0.253157	0.238217	0.267801	0.259609	0.272842	0.285444	0.284184	0.265815	0.258719	0.289256	0.281013	0.231254	0.237159	0.240379	0.267171	0.311237	0.299307	0.326582	0.294855	0.253503	0.282472
2022Su_Morris73	0.183027	0.0531309	0.205957	0.31443	0.23203	0.191556	0.253637	0.299937	0.277253	0.219404	0.202411	0.240076	0.204789	0.226367	0.274102	0.279974	0.219152	0.255373	0.389766	0.231305	0.20983	0.192527	0.194707	0.164975	0.181474	0.232336	0.265911	0.165823	0.167929	0.196815	0.240706	0.243856	0.253308	0.272212	0.282294	0.254313	0.234623	0.286713	0.265823	0.230624	0.169943	0.197476	0.204789	0.34154	0.298677	0.299367	0.270449	0.225478	0.228247
2022Su_Morris74	0.203927	0.212524	0.23384	0.313169	0.228878	0.172653	0.280835	0.240706	0.282294	0.206088	0.218909	0.228733	0.248897	0.230868	0.260239	0.280632	0.22108	0.273072	0.378395	0.212294	0.221172	0.211526	0.219912	0.201777	0.21046	0.24443	0.287335	0.189873	0.205808	0.195541	0.241966	0.247637	0.247007	0.259609	0.293636	0.251757	0.254914	0.276542	0.26962	0.0289855	0.194039	0.232808	0.20857	0.3125	0.283554	0.258861	0.26781	0.24586	0.257881
Taxa	ARS005	ARS012	ARS029	ARS041	ARS071	ARS089	ARS105	ARS129	ARS130	ARS131	ARS142	ARS157	ARS165	ARS178	ARS184	ARS189	ARS191	ARS209	ARS217	ARS220	ARS226	ARS228	ARS229	ARS236	ARS239	ARS246	ARS248	ARS261	ARS264	ARS271	ARS272	ARS273	ARS274	ARS277	ARS278	ARS280	ARS281	ARS287	ARS295	ARS318	ARS325	ARS326	ARS336	ARS360	ARS363	ARS375	ARS376	ARS380	ARS381
Survived plants	F = 0	F = 7	F = 5	F = 0	F = 1	F = 0	F = 0	F = 1	F = 1	F = 0	F = 1	F = 1	F = 6	F = 1	F = 0	F = 1	F = 2	F = 2	F = 0	F = 0	F = 1	F = 6	F = 6	F = 0	F = 0	F = 12	F = 1	F = 0	F = 0	F = 1	F = 2	F = 1	F = 1	F = 2	F = 0	F = 0	F = 1	F = 1	F = 0	F = 0	F = 7	F = 1	F = 0	F = 0	F = 0	F = 0	F = 0	F = 1	F = 1
	M = 1	M = 10	M = 3	M = 1	M = 0	M = 1	M = 1	M = 0	M = 0	M = 1	M = 0	M = 0	M = 1	M = 0	M = 1	M = 0	M = 5	M = 2	M = 2	M = 1	M = 0	M = 1	M = 1	M = 1	M = 1	M = 7	M = 0	M = 1	M = 1	M = 0	M = 0	M = 0	M = 0	M = 0	M = 1	M = 1	M = 0	M = 0	M = 1	M = 1	M = 2	M = 0	M = 1	M = 1	M = 1	M = 1	M = 1	M = 0	M = 0
Visual damage		1.9	2.4										1.9				2.1	2.1	1.2			1.7	2.4			2					1.2			1.1							2.2
Fv/Fo, 3 day		3.9	3.6										4				4.1	4	3.8			3.3	4.3			4.1					2.9			3.2							3.9
Fv/Fo, 7 day		4.3	4.3										4.1				3.7	4	3.4			3.2	4.2			3.9					2.6			2.7							4.3
[truncated: 9 more columns]

## Sheet: Table S4
Table 4. Determination of survived canola plants grown in Fargo, ND (F) and Morris, MN (M) during 2019-2020. Seeds were prepared by (1) bulking seed packages from 10 top freezing tolerance accessions (ARS012, ARS029, ARS32, ARS164, ARS189, ARS191, ARS209, ARS229, ARS246, ARS396) and (2) bulking seeds from 621 accessions. A total of 150 winter survived (overwintered) plants were genotyped and comp…
Overwintered plants	ARS012	ARS029	ARS165	ARS191	ARS209	ARS228	ARS229	ARS246	ARS325
Original name	KS4475	Riley	KS4715	KS4670	KSUR1217	KS08044-19-5-5	KS08044-19-5-5	KS06065-3-3-3-2-b	KS09154-1-3
2022Su_Fargo29	0.187223	0.23891	0.213611	0.202442	0.241466	0.20076	0.189666	0.239975	0.0469245
2022Su_Fargo30	0.244246	0.294683	0.241401	0.269006	0.316327	0.256722	0.250318	0.0408163	0.227564
2022Su_Fargo31A7:A39A7:A38A1A7:A80A7:A37A7:A38A7:A39A7:A40A7:A42A7:A45A7:A49A7:A53A1A7:A80A7:A57A1A7:A80A7:A61A1A7:A80A7:A65A1A7:A80A7:A69A1A7:A80A7:A73A1A7:A80A7:A77A1A7:A80A7:A81A1A7:A80A7:A83A7:A82A7:A81A7:A80A7:A79A7:A78A7:A77A7:A75	0.225048	0.273885	0.227359	0.24677	0.308767	0.233609	0.227359	0.0440332	0.208413
2022Su_Fargo32	0.184061	0.23891	0.215501	0.199229	0.238306	0.19696	0.190296	0.242521	0.0526316
2022Su_Fargo33	0.227647	0.277637	0.231207	0.250644	0.309252	0.24127	0.233733	0.0542438	0.213605
2022Su_Fargo34	0.170778	0.227503	0.217391	0.196658	0.238938	0.20266	0.198488	0.234882	0.0577045
2022Su_Fargo35	0.196711	0.223067	0.0850662	0.23072	0.285714	0.0778974	0.0170132	0.238065	0.185796
2022Su_Fargo36	0.218909	0.277813	0.233881	0.249516	0.301839	0.23507	0.232617	0.0598726	0.204835
2022Su_Fargo37	0.19478	0.236607	0.20799	0.207633	0.25827	0.196303	0.183893	0.238309	0.0580727
2022Su_Fargo38	0.188488	0.221166	0.0756144	0.218509	0.278761	0.0759975	0.0151229	0.231063	0.178821
2022Su_Fargo39	0.0537634	0.205323	0.197858	0.208226	0.250948	0.190627	0.190296	0.226607	0.164236
2022Su_Fargo40	0.204981	0.0517241	0.231552	0.244344	0.325463	0.215473	0.221374	0.280206	0.231114
2022Su_Fargo41	0.225174	0.301014	0.26402	0.255141	0.0474083	0.276124	0.26402	0.295353	0.218136
2022Su_Fargo42	0.214786	0.233078	0.226032	0.031068	0.28344	0.233567	0.219683	0.258499	0.198722
2022Su_Fargo43	0.181013	0.223209	0.202396	0.196141	0.237824	0.19455	0.184741	0.236306	0.0558376
2022Su_Fargo45	0.205566	0.0589354	0.234405	0.253856	0.323009	0.222293	0.225583	0.290898	0.234623
2022Su_Fargo46	0.0493359	0.212294	0.198488	0.21144	0.266751	0.188727	0.193447	0.22979	0.171211
2022Su_Fargo47	0.236525	0.289072	0.226153	0.25451	0.304816	0.24381	0.241314	0.043395	0.21869
2022Su_Fargo48	0.189753	0.223701	0.0743541	0.22108	0.28129	0.0734642	0.0163831	0.233609	0.181357
2022Su_Fargo49	0.233121	0.283344	0.218274	0.250485	0.29599	0.248724	0.241117	0.0619808	0.215837
2022Su_Fargo51	0.198095	0.0750636	0.236559	0.234194	0.328046	0.226955	0.226439	0.279233	0.224698
2022Su_Fargo52	0.0425667	0.222788	0.207595	0.220142	0.245079	0.190204	0.194937	0.237212	0.180892
2022Su_Fargo53	0.187856	0.220532	0.0724638	0.221722	0.283186	0.0740975	0.0170132	0.238065	0.183259
2022Su_Fargo54	0.199241	0.0494297	0.236925	0.250643	0.312895	0.227359	0.229364	0.283259	0.216867
2022Su_Fargo55	0.242079	0.298413	0.23548	0.260142	0.307156	0.251904	0.250631	0.0522626	0.224905
2022Su_Fargo56	0.226319	0.301274	0.264091	0.251938	0.0362135	0.274984	0.265358	0.294946	0.223072
2022Su_Fargo58	0.0506009	0.211027	0.206049	0.225578	0.254109	0.201393	0.201008	0.237428	0.172479
2022Su_Fargo59	0.243038	0.29423	0.241488	0.26881	0.314358	0.250317	0.245271	0.0535032	0.226523
2022Su_Fargo60	0.192916	0.223067	0.0800252	0.223008	0.28445	0.0702977	0.010712	0.238065	0.184528
2022Su_Fargo62	0.192283	0.228771	0.218652	0.207584	0.230089	0.20646	0.194707	0.237428	0.060241
2022Su_Fargo63	0.23141	0.245986	0.233716	0.0501302	0.274824	0.240051	0.229246	0.273548	0.21144
2022Su_Fargo64	0.229822	0.276217	0.236376	0.260083	0.308271	0.241096	0.243188	0.0502063	0.209589
2022Su_Fargo65	0.213789	0.04436	0.245117	0.254499	0.333755	0.233059	0.238815	0.304265	0.245403
2022Su_Fargo66	0.231358	0.276501	0.213333	0.242876	0.299873	0.243778	0.23619	0.0503827	0.214696
2022Su_Fargo67	0.0499684	0.196451	0.190296	0.200514	0.252212	0.183027	0.183995	0.221515	0.171845
2022Su_Fargo68	0.234177	0.285352	0.246532	0.261093	0.320683	0.247782	0.246532	0.0509554	0.221447
2022Su_Fargo70	0.0442758	0.205957	0.194707	0.212725	0.261694	0.18746	0.189666	0.236155	0.185162
2022Su_Fargo72	0.200268	0.265594	0.204136	0.236253	0.283044	0.197589	0.18946	0.0536193	0.185359
2022Su_Fargo73	0.189121	0.220532	0.0775047	0.219794	0.279393	0.0766308	0.015753	0.2317	0.179455
2022Su_Fargo74	0.183428	0.224335	0.218652	0.210797	0.232617	0.20646	0.202268	0.240611	0.0545339
2022Su_Fargo75	0.0506009	0.207224	0.198488	0.21144	0.252845	0.18746	0.187146	0.225971	0.171211
2022Su_Morris01	0.239455	0.291938	0.221073	0.257256	0.307244	0.249513	0.241758	0.0519481	0.227066
2022Su_Morris02	0.201771	0.0684411	0.240706	0.241003	0.328066	0.232426	0.233144	0.27944	0.220672
2022Su_Morris03	0.0537634	0.203551	0.204918	0.212862	0.261227	0.201521	0.201135	0.235032	0.168782
2022Su_Morris04	0.0512334	0.211027	0.202268	0.217866	0.256637	0.197593	0.194707	0.240611	0.181357
2022Su_Morris05	0.209994	0.0525982	0.237555	0.246787	0.333755	0.225459	0.229994	0.295353	0.242866
2022Su_Morris06	0.246203	0.299937	0.235813	0.26045	0.308665	0.253485	0.250946	0.0528662	0.228426
2022Su_Morris07	0.188488	0.237009	0.21235	0.207584	0.232617	0.201393	0.190926	0.232973	0.0615092
2022Su_Morris08	0.0455408	0.207858	0.202899	0.213368	0.249684	0.198227	0.194077	0.2317	0.174382
2022Su_Morris09	0.0524984	0.211027	0.201008	0.215296	0.261694	0.192527	0.195967	0.236155	0.178821
2022Su_Morris26	0.202601	0.250343	0.205181	0.236769	0.290785	0.217958	0.215406	0.0679012	0.18394
2022Su_Morris27	0.0461733	0.215463	0.21046	0.22108	0.256005	0.20076	0.206679	0.238065	0.181991
2022Su_Morris28	0.221364	0.237911	0.23141	0.0477436	0.261093	0.242912	0.232692	0.262953	0.222581
2022Su_Morris29	0.222222	0.279262	0.265022	0.244516	0.0487034	0.272092	0.261227	0.286807	0.218969
2022Su_Morris30	0.244937	0.291059	0.240858	0.257878	0.318786	0.252218	0.245902	0.0509554	0.227792
2022Su_Morris31	0.23028	0.284257	0.237643	0.257272	0.305149	0.243949	0.23891	0.0369898	0.214923
2022Su_Morris32	0.236976	0.245703	0.248101	0.0484183	0.276191	0.262087	0.24557	0.273018	0.209554
2022Su_Morris33	0.0480708	0.205957	0.193447	0.207584	0.257901	0.186194	0.185885	0.228517	0.176284
2022Su_Morris34	0.194813	0.229404	0.222432	0.215938	0.235145	0.203927	0.202268	0.24634	0.0672162
2022Su_Morris35	0.0461733	0.205323	0.200378	0.214653	0.262326	0.19316	0.195337	0.232973	0.170577
2022Su_Morris40	0.242366	0.296367	0.242079	0.265676	0.311507	0.256051	0.248416	0.0471939	0.228954
2022Su_Morris51	0.224425	0.234465	0.217834	0.0428571	0.284345	0.235595	0.221656	0.265766	0.212179
2022Su_Morris52	0.227071	0.242712	0.240706	0.0475578	0.278761	0.253325	0.239446	0.270528	0.216233
2022Su_Morris53	0.192916	0.0595691	0.225583	0.248715	0.319216	0.210893	0.216761	0.280713	0.224477
2022Su_Morris54	0.229114	0.281547	0.238966	0.25209	0.309298	0.24398	0.238966	0.0573248	0.215736
2022Su_Morris56	0.0487034	0.219899	0.204789	0.223008	0.246523	0.197593	0.197227	0.233609	0.178821
2022Su_Morris57	0.221086	0.292574	0.269255	0.255195	0.0517241	0.278951	0.266709	0.28746	0.21909
2022Su_Morris58	0.0531309	0.209759	0.192187	0.212725	0.256637	0.182394	0.185885	0.225971	0.177552
2022Su_Morris59	0.225334	0.236607	0.222575	0.0510666	0.278626	0.230083	0.214965	0.261371	0.218251
2022Su_Morris60	0.190386	0.223067	0.0775047	0.220437	0.280657	0.0740975	0.0132325	0.232973	0.179455
2022Su_Morris73	0.0531309	0.205957	0.204789	0.219152	0.255373	0.192527	0.194707	0.232336	0.169943
Number of survived plants	F = 7	F = 5	F = 6	F = 2	F = 2	F = 6	F = 6	F = 12	F = 7
	M = 10	M = 3	M = 1	M = 5	M = 2	M = 1	M = 1	M = 7	M = 2
Visual damage	1.9	2.4	1.9	2.1	2.1	1.7	2.4	2	2.2
Fv/Fo, 3 day	3.9	3.6	4	4.1	4	3.3	4.3	4.1	3.9
Fv/Fo, 7 day	4.3	4.3	4.1	3.7	4	3.2	4.2	3.9	4.3

## Sheet: Table S4 - summary
Table 4. Summary of genotypic determination of winter canola/rapeseed plants that survived the 2019-2020 winter in Fargo, ND (F) and Morris, MN (M).
		Accession	ARS012	ARS029	ARS165	ARS191	ARS209	ARS228	ARS229	ARS246	ARS325
		# survived	F = 7	F = 5	F = 6	F = 2	F = 2	F = 6	F = 6	F = 12	F = 7
			M = 10	M = 3	M = 1	M = 5	M = 2	M = 1	M = 1	M = 7	M = 2
		Visual damage	1.9	2.4	1.9	2.1	2.1	1.7	2.4	2	2.2
		Fv/Fo, 3 day	3.9	3.6	4	4.1	4	3.3	4.3	4.1	3.9
		Fv/Fo, 7 day	4.3	4.3	4.1	3.7	4	3.2	4.2	3.9	4.3
