# Supplementary material for: Overwintering Camelina and Canola/Rapeseed Show Promise for Improving Integrated Weed Management Approaches in the Upper Midwestern U.S
Source: Plants (Basel). 2023 Mar 15;12(6):1329. doi: 10.3390/plants12061329 (PMC10056582; doi:10.3390/plants12061329)
Supplement: Supplementary file 1 [file plants-12-01329-s001.zip › Supplemental Table S5.xlsx]

## Sheet: Distance matrix
Supplemental Table S5. Distance matrix for 58 overwintered winter canola/rapeseed accessions
##IBS_Distance_Matrix.AverageTotalSites=65798.22504537205
##IBS_Distance_Matrix.NumAlleles=3
##IBS_Distance_Matrix.TrueIBS=false
##Matrix_Type=IBS_Distance_Matrix
58 accessions	ARS005	ARS012	ARS029	ARS041	ARS071	ARS089	ARS105	ARS129	ARS130	ARS131	ARS142	ARS157	ARS165	ARS178	ARS184	ARS189	ARS191	ARS209	ARS217	ARS220	ARS226	ARS228	ARS229	ARS236	ARS239	ARS246	ARS248	ARS261	ARS264	ARS271	ARS272	ARS273	ARS274	ARS277	ARS278	ARS280	ARS281	ARS287	ARS295	ARS318	ARS325	ARS326	ARS336	ARS360	ARS363	ARS375	ARS376	ARS380	ARS381
ARS005	0	0.113517	0.131049	0.195744	0.142599	0.143612	0.175956	0.163874	0.15812	0.131962	0.160113	0.158491	0.151529	0.12728	0.184082	0.166862	0.148166	0.148689	0.222327	0.141015	0.149422	0.148499	0.150469	0.104773	0.130511	0.148144	0.161588	0.12516	0.116724	0.128224	0.170849	0.177528	0.171196	0.173362	0.18943	0.173036	0.156371	0.17582	0.181976	0.14484	0.118232	0.146395	0.163816	0.21477	0.187904	0.175804	0.149328	0.14863	0.13802
ARS012	0.113517	0	0.119493	0.204789	0.146009	0.132559	0.162118	0.175123	0.164834	0.126051	0.153232	0.158509	0.135295	0.125166	0.181869	0.157436	0.137973	0.149835	0.205195	0.145876	0.129073	0.126745	0.132522	0.112949	0.124896	0.139719	0.15792	0.116051	0.112475	0.123416	0.167909	0.174582	0.17151	0.174733	0.198335	0.176013	0.168248	0.173698	0.181619	0.146202	0.113008	0.13682	0.149246	0.218118	0.191044	0.170589	0.147084	0.142384	0.140758
ARS029	0.131049	0.119493	0	0.204748	0.141979	0.138516	0.174185	0.184949	0.168262	0.145965	0.154982	0.156485	0.138814	0.12434	0.178408	0.171464	0.140421	0.17667	0.235262	0.15541	0.137177	0.128022	0.131119	0.126454	0.136682	0.142553	0.148839	0.125132	0.129298	0.142497	0.164403	0.16943	0.161709	0.172847	0.188259	0.167539	0.158431	0.170553	0.177224	0.149976	0.127062	0.152789	0.16308	0.203117	0.188863	0.167906	0.155843	0.15042	0.144301
ARS041	0.195744	0.204789	0.204748	0	0.209186	0.229413	0.211288	0.237226	0.189592	0.212113	0.22684	0.225346	0.216917	0.205628	0.235414	0.228271	0.208378	0.217603	0.251908	0.222346	0.215534	0.219637	0.222409	0.204399	0.21444	0.220299	0.214755	0.217233	0.215871	0.217302	0.212628	0.216232	0.218923	0.213534	0.224696	0.216548	0.222563	0.205971	0.227584	0.224934	0.205856	0.208688	0.232119	0.228967	0.214548	0.235277	0.218937	0.223345	0.205854
ARS071	0.142599	0.146009	0.141979	0.209186	0	0.164885	0.185424	0.156715	0.178322	0.135373	0.176461	0.175538	0.150529	0.139899	0.175881	0.165186	0.136703	0.194831	0.232498	0.152224	0.158104	0.13979	0.147749	0.138037	0.144046	0.140792	0.154841	0.158743	0.140733	0.147946	0.17778	0.179878	0.174057	0.177606	0.172496	0.167375	0.162846	0.184581	0.178828	0.161174	0.136004	0.153936	0.177203	0.210656	0.181145	0.160088	0.135867	0.154774	0.145996
ARS089	0.143612	0.132559	0.138516	0.229413	0.164885	0	0.171434	0.200563	0.181371	0.164823	0.164795	0.16348	0.152384	0.135131	0.189037	0.17407	0.15082	0.190717	0.231461	0.164168	0.14067	0.141336	0.145355	0.142296	0.138794	0.155115	0.179975	0.127678	0.136602	0.146614	0.176982	0.176861	0.16809	0.180593	0.19657	0.174571	0.174324	0.174705	0.185996	0.151203	0.137982	0.15802	0.141075	0.201283	0.184183	0.174977	0.171418	0.142894	0.14996
ARS105	0.175956	0.162118	0.174185	0.211288	0.185424	0.171434	0	0.214662	0.206319	0.1837	0.184197	0.176033	0.187917	0.175067	0.212515	0.19063	0.180083	0.214676	0.243891	0.176295	0.172325	0.172235	0.186589	0.171232	0.176493	0.185909	0.202329	0.177256	0.176895	0.17535	0.181473	0.182402	0.176818	0.17875	0.193589	0.181917	0.176759	0.187372	0.184355	0.193433	0.173199	0.176912	0.175061	0.234227	0.206327	0.194294	0.177085	0.179069	0.178683
ARS129	0.163874	0.175123	0.184949	0.237226	0.156715	0.200563	0.214662	0	0.199541	0.185196	0.206863	0.215982	0.206596	0.180559	0.191302	0.164705	0.186441	0.21237	0.212451	0.18768	0.199861	0.185791	0.18926	0.173024	0.1844	0.181768	0.184988	0.182076	0.176594	0.17514	0.211236	0.214525	0.209825	0.213791	0.209227	0.202395	0.182077	0.219878	0.20563	0.145442	0.164938	0.196642	0.207122	0.229846	0.212022	0.166898	0.164967	0.193416	0.173921
ARS130	0.15812	0.164834	0.168262	0.189592	0.178322	0.181371	0.206319	0.199541	0	0.171445	0.19567	0.198972	0.189654	0.169373	0.193573	0.196183	0.17246	0.182082	0.237506	0.184689	0.192775	0.184872	0.183779	0.147048	0.160413	0.178484	0.188532	0.178233	0.162312	0.166288	0.208462	0.214444	0.208198	0.21263	0.219018	0.208012	0.198922	0.194928	0.210509	0.180666	0.139754	0.17178	0.202559	0.197294	0.181653	0.208174	0.181828	0.185618	0.182414
ARS131	0.131962	0.126051	0.145965	0.212113	0.135373	0.164823	0.1837	0.185196	0.171445	0	0.164383	0.177728	0.155085	0.137078	0.195014	0.175292	0.153646	0.179141	0.226318	0.163005	0.162304	0.146177	0.143323	0.132638	0.142294	0.148629	0.166124	0.143516	0.132674	0.131513	0.186284	0.191548	0.188465	0.187071	0.203168	0.178969	0.173642	0.184529	0.195408	0.16105	0.135867	0.156725	0.171253	0.214421	0.2048	0.18426	0.167116	0.158933	0.152483
ARS142	0.160113	0.153232	0.154982	0.22684	0.176461	0.164795	0.184197	0.206863	0.19567	0.164383	0	0.183134	0.161424	0.160098	0.204557	0.18692	0.162724	0.208793	0.239267	0.172205	0.172753	0.156226	0.16009	0.160754	0.174296	0.174727	0.193161	0.155826	0.168511	0.154779	0.188196	0.18978	0.185019	0.18838	0.21003	0.195366	0.183089	0.1819	0.19297	0.172567	0.157804	0.16791	0.165904	0.229386	0.204829	0.187187	0.168097	0.178027	0.175084
ARS157	0.158491	0.158509	0.156485	0.225346	0.175538	0.16348	0.176033	0.215982	0.198972	0.177728	0.183134	0	0.167651	0.126744	0.17547	0.165475	0.16791	0.206713	0.22818	0.159569	0.15747	0.158289	0.164784	0.158193	0.175998	0.154227	0.175228	0.161015	0.164576	0.15665	0.162749	0.1642	0.163784	0.165173	0.195951	0.16863	0.173661	0.184991	0.180914	0.177578	0.152433	0.163671	0.180058	0.211178	0.178916	0.188786	0.167202	0.149058	0.165511
ARS165	0.151529	0.135295	0.138814	0.216917	0.150529	0.152384	0.187917	0.206596	0.189654	0.155085	0.161424	0.167651	0	0.110427	0.185126	0.165665	0.154196	0.192777	0.230678	0.16939	0.079058	0.0690287	0.0616884	0.137545	0.147354	0.144326	0.155611	0.138177	0.145611	0.150445	0.184348	0.188934	0.186607	0.187185	0.198812	0.188385	0.179618	0.180044	0.198701	0.176175	0.145444	0.165228	0.175007	0.226207	0.193069	0.175073	0.162443	0.169594	0.150095
ARS178	0.12728	0.125166	0.12434	0.205628	0.139899	0.135131	0.175067	0.180559	0.169373	0.137078	0.160098	0.126744	0.110427	0	0.163661	0.149579	0.140024	0.180453	0.216592	0.148525	0.108447	0.120133	0.115026	0.120427	0.137544	0.129309	0.147959	0.123236	0.124289	0.140912	0.163652	0.166669	0.161766	0.163785	0.190051	0.170958	0.161629	0.172567	0.183184	0.156795	0.117708	0.142447	0.164232	0.202159	0.183601	0.169175	0.151392	0.14145	0.137229
ARS184	0.184082	0.181869	0.178408	0.235414	0.175881	0.189037	0.212515	0.191302	0.193573	0.195014	0.204557	0.17547	0.185126	0.163661	0	0.156138	0.162342	0.22793	0.231943	0.198143	0.184049	0.183138	0.189775	0.189213	0.196377	0.155643	0.173935	0.184051	0.194663	0.183347	0.204609	0.206493	0.205822	0.209556	0.194668	0.186905	0.185172	0.206074	0.196313	0.184322	0.167521	0.18527	0.205343	0.180584	0.183375	0.212952	0.182698	0.180441	0.184415
ARS189	0.166862	0.157436	0.171464	0.228271	0.165186	0.17407	0.19063	0.164705	0.196183	0.175292	0.18692	0.165475	0.165665	0.149579	0.156138	0	0.172698	0.210641	0.199936	0.172475	0.160536	0.165096	0.173259	0.164628	0.167422	0.147263	0.16746	0.15963	0.166876	0.158419	0.18921	0.19563	0.188759	0.189292	0.200028	0.179443	0.175673	0.183257	0.188642	0.17355	0.159833	0.175896	0.19266	0.201416	0.177735	0.159763	0.147765	0.163086	0.154352
ARS191	0.148166	0.137973	0.140421	0.208378	0.136703	0.15082	0.180083	0.186441	0.17246	0.153646	0.162724	0.16791	0.154196	0.140024	0.162342	0.172698	0	0.181122	0.228813	0.154561	0.160063	0.152784	0.155586	0.141001	0.151802	0.157706	0.163386	0.134472	0.144721	0.140015	0.178348	0.186977	0.185202	0.184717	0.178069	0.170042	0.164766	0.16562	0.179698	0.160901	0.136258	0.147607	0.165619	0.204495	0.181433	0.178719	0.147451	0.142675	0.135868
ARS209	0.148689	0.149835	0.17667	0.217603	0.194831	0.190717	0.214676	0.21237	0.182082	0.179141	0.208793	0.206713	0.192777	0.180453	0.22793	0.210641	0.181122	0	0.226917	0.19908	0.195908	0.190806	0.190418	0.162433	0.176858	0.19373	0.211839	0.159359	0.155849	0.181222	0.219802	0.227586	0.222948	0.227064	0.238106	0.220634	0.210821	0.207209	0.227069	0.19555	0.167355	0.183297	0.210027	0.228069	0.188133	0.213623	0.198189	0.204834	0.204927
ARS217	0.222327	0.205195	0.235262	0.251908	0.232498	0.231461	0.243891	0.212451	0.237506	0.226318	0.239267	0.22818	0.230678	0.216592	0.231943	0.199936	0.228813	0.226917	0	0.238947	0.230965	0.229838	0.236808	0.227865	0.226087	0.221185	0.228825	0.220579	0.222837	0.214432	0.249077	0.249466	0.248793	0.24719	0.247029	0.236444	0.244299	0.239027	0.241843	0.230166	0.227646	0.239847	0.243332	0.2416	0.219473	0.221052	0.226209	0.234466	0.222318
ARS220	0.141015	0.145876	0.15541	0.222346	0.152224	0.164168	0.176295	0.18768	0.184689	0.163005	0.172205	0.159569	0.16939	0.148525	0.198143	0.172475	0.154561	0.19908	0.238947	0	0.16237	0.152326	0.157318	0.140645	0.152179	0.166277	0.187477	0.146374	0.146662	0.145918	0.187102	0.190539	0.183308	0.179992	0.201089	0.190563	0.17228	0.188315	0.190683	0.161178	0.137056	0.15384	0.170495	0.221718	0.206253	0.183591	0.152352	0.162672	0.157063
ARS226	0.149422	0.129073	0.137177	0.215534	0.158104	0.14067	0.172325	0.199861	0.192775	0.162304	0.172753	0.15747	0.079058	0.108447	0.184049	0.160536	0.160063	0.195908	0.230965	0.16237	0	0.0556774	0.0684346	0.1485	0.150102	0.15138	0.149398	0.139249	0.148342	0.148083	0.172023	0.177098	0.174411	0.171626	0.192313	0.174357	0.177697	0.179871	0.186651	0.168959	0.135447	0.149161	0.166307	0.220873	0.195905	0.179432	0.17067	0.169269	0.154683
ARS228	0.148499	0.126745	0.128022	0.219637	0.13979	0.141336	0.172235	0.185791	0.184872	0.146177	0.156226	0.158289	0.0690287	0.120133	0.183138	0.165096	0.152784	0.190806	0.229838	0.152326	0.0556774	0	0.0489833	0.132285	0.1464	0.149106	0.156663	0.129852	0.135907	0.141459	0.17862	0.183775	0.181251	0.18213	0.193561	0.179082	0.174759	0.176752	0.189233	0.158312	0.127662	0.144481	0.156956	0.212508	0.190992	0.175437	0.165142	0.162646	0.153077
ARS229	0.150469	0.132522	0.131119	0.222409	0.147749	0.145355	0.186589	0.18926	0.183779	0.143323	0.16009	0.164784	0.0616884	0.115026	0.189775	0.173259	0.155586	0.190418	0.236808	0.157318	0.0684346	0.0489833	0	0.135171	0.150049	0.149037	0.156407	0.131344	0.139849	0.145794	0.180489	0.185674	0.183208	0.184578	0.201232	0.187321	0.179424	0.181833	0.19465	0.163528	0.126274	0.146459	0.163139	0.219191	0.19865	0.176978	0.16728	0.167132	0.153538
ARS236	0.104773	0.112949	0.126454	0.204399	0.138037	0.142296	0.171232	0.173024	0.147048	0.132638	0.160754	0.158193	0.137545	0.120427	0.189213	0.164628	0.141001	0.162433	0.227865	0.140645	0.1485	0.132285	0.135171	0	0.0626927	0.138129	0.162576	0.106948	0.0542726	0.107054	0.171238	0.17923	0.170641	0.174819	0.192657	0.174998	0.149768	0.182102	0.18216	0.145782	0.10957	0.142762	0.14347	0.213421	0.18605	0.166694	0.149339	0.146153	0.132464
ARS239	0.130511	0.124896	0.136682	0.21444	0.144046	0.138794	0.176493	0.1844	0.160413	0.142294	0.174296	0.175998	0.147354	0.137544	0.196377	0.167422	0.151802	0.176858	0.226087	0.152179	0.150102	0.1464	0.150049	0.0626927	0	0.148622	0.174216	0.116996	0.0638517	0.11323	0.187019	0.194935	0.185407	0.182992	0.202843	0.183726	0.165927	0.187739	0.192457	0.15408	0.127842	0.155383	0.158305	0.216499	0.192593	0.1716	0.160855	0.156264	0.160774
ARS246	0.148144	0.139719	0.142553	0.220299	0.140792	0.155115	0.185909	0.181768	0.178484	0.148629	0.174727	0.154227	0.144326	0.129309	0.155643	0.147263	0.157706	0.19373	0.221185	0.166277	0.15138	0.149106	0.149037	0.138129	0.148622	0	0.134344	0.131026	0.13866	0.149618	0.177159	0.178885	0.176429	0.180281	0.193893	0.175539	0.168498	0.184086	0.184438	0.163028	0.132963	0.149448	0.174373	0.190623	0.172285	0.176639	0.157703	0.159429	0.157353
ARS248	0.161588	0.15792	0.148839	0.214755	0.154841	0.179975	0.202329	0.184988	0.188532	0.166124	0.193161	0.175228	0.155611	0.147959	0.173935	0.16746	0.163386	0.211839	0.228825	0.187477	0.149398	0.156663	0.156407	0.162576	0.174216	0.134344	0	0.1526	0.163201	0.157269	0.171329	0.177609	0.172943	0.180952	0.194045	0.171942	0.1796	0.18689	0.186499	0.183273	0.148704	0.17336	0.187876	0.220755	0.201409	0.177366	0.172812	0.18274	0.151244
ARS261	0.12516	0.116051	0.125132	0.217233	0.158743	0.127678	0.177256	0.182076	0.178233	0.143516	0.155826	0.161015	0.138177	0.123236	0.184051	0.15963	0.134472	0.159359	0.220579	0.146374	0.139249	0.129852	0.131344	0.106948	0.116996	0.131026	0.1526	0	0.0999521	0.110482	0.170113	0.176281	0.171196	0.176429	0.192612	0.171071	0.161954	0.166694	0.17975	0.145382	0.116336	0.145598	0.157885	0.209655	0.189133	0.166542	0.151632	0.148726	0.137486
ARS264	0.116724	0.112475	0.129298	0.215871	0.140733	0.136602	0.176895	0.176594	0.162312	0.132674	0.168511	0.164576	0.145611	0.124289	0.194663	0.166876	0.144721	0.155849	0.222837	0.146662	0.148342	0.135907	0.139849	0.0542726	0.0638517	0.13866	0.163201	0.0999521	0	0.0982332	0.170587	0.177874	0.172945	0.176464	0.196918	0.171605	0.15228	0.178643	0.182292	0.147002	0.113696	0.140727	0.148191	0.207645	0.189762	0.164724	0.152009	0.152456	0.145668
ARS271	0.128224	0.123416	0.142497	0.217302	0.147946	0.146614	0.17535	0.17514	0.166288	0.131513	0.154779	0.15665	0.150445	0.140912	0.183347	0.158419	0.140015	0.181222	0.214432	0.145918	0.148083	0.141459	0.145794	0.107054	0.11323	0.149618	0.157269	0.110482	0.0982332	0	0.168707	0.175401	0.168244	0.171046	0.188625	0.169633	0.158413	0.177302	0.174825	0.148446	0.126922	0.146682	0.14446	0.208324	0.191552	0.162845	0.14277	0.141387	0.144403
ARS272	0.170849	0.167909	0.164403	0.212628	0.17778	0.176982	0.181473	0.211236	0.208462	0.186284	0.188196	0.162749	0.184348	0.163652	0.204609	0.18921	0.178348	0.219802	0.249077	0.187102	0.172023	0.17862	0.180489	0.171238	0.187019	0.177159	0.171329	0.170113	0.170587	0.168707	0	0.036922	0.0466862	0.079008	0.139805	0.106107	0.130547	0.173875	0.107954	0.184576	0.155689	0.17554	0.183921	0.229312	0.21287	0.194867	0.177335	0.158316	0.176269
ARS273	0.177528	0.174582	0.16943	0.216232	0.179878	0.176861	0.182402	0.214525	0.214444	0.191548	0.18978	0.1642	0.188934	0.166669	0.206493	0.19563	0.186977	0.227586	0.249466	0.190539	0.177098	0.183775	0.185674	0.17923	0.194935	0.178885	0.177609	0.176281	0.177874	0.175401	0.036922	0	0.0511402	0.0726034	0.138136	0.102655	0.130398	0.18214	0.106732	0.188371	0.165861	0.182863	0.184814	0.237772	0.219525	0.197625	0.186035	0.162392	0.180382
ARS274	0.171196	0.17151	0.161709	0.218923	0.174057	0.16809	0.176818	0.209825	0.208198	0.188465	0.185019	0.163784	0.186607	0.161766	0.205822	0.188759	0.185202	0.222948	0.248793	0.183308	0.174411	0.181251	0.183208	0.170641	0.185407	0.176429	0.172943	0.171196	0.172945	0.168244	0.0466862	0.0511402	0	0.0837566	0.132921	0.107573	0.12445	0.178552	0.108061	0.184449	0.155339	0.179558	0.172435	0.229988	0.215296	0.191181	0.17788	0.15791	0.175958
ARS277	0.173362	0.174733	0.172847	0.213534	0.177606	0.180593	0.17875	0.213791	0.21263	0.187071	0.18838	0.165173	0.187185	0.163785	0.209556	0.189292	0.184717	0.227064	0.24719	0.179992	0.171626	0.18213	0.184578	0.174819	0.182992	0.180281	0.180952	0.176429	0.176464	0.171046	0.079008	0.0726034	0.0837566	0	0.139606	0.0996889	0.13133	0.176933	0.102619	0.188861	0.164135	0.181886	0.186431	0.237776	0.219073	0.194194	0.179987	0.169387	0.17189
ARS278	0.18943	0.198335	0.188259	0.224696	0.172496	0.19657	0.193589	0.209227	0.219018	0.203168	0.21003	0.195951	0.198812	0.190051	0.194668	0.200028	0.178069	0.238106	0.247029	0.201089	0.192313	0.193561	0.201232	0.192657	0.202843	0.193893	0.194045	0.192612	0.196918	0.188625	0.139805	0.138136	0.132921	0.139606	0	0.0673283	0.0887971	0.174603	0.0939995	0.213386	0.187543	0.197611	0.209277	0.22836	0.211043	0.208936	0.189369	0.175616	0.182376
ARS280	0.173036	0.176013	0.167539	0.216548	0.167375	0.174571	0.181917	0.202395	0.208012	0.178969	0.195366	0.16863	0.188385	0.170958	0.186905	0.179443	0.170042	0.220634	0.236444	0.190563	0.174357	0.179082	0.187321	0.174998	0.183726	0.175539	0.171942	0.171071	0.171605	0.169633	0.106107	0.102655	0.107573	0.0996889	0.0673283	0	0.0869402	0.158634	0.0825994	0.196857	0.165747	0.181506	0.190993	0.212777	0.203071	0.191718	0.178439	0.156085	0.163922
ARS281	0.156371	0.168248	0.158431	0.222563	0.162846	0.174324	0.176759	0.182077	0.198922	0.173642	0.183089	0.173661	0.179618	0.161629	0.185172	0.175673	0.164766	0.210821	0.244299	0.17228	0.177697	0.174759	0.179424	0.149768	0.165927	0.168498	0.1796	0.161954	0.15228	0.158413	0.130547	0.130398	0.12445	0.13133	0.0887971	0.0869402	0	0.177522	0.0967107	0.183522	0.156901	0.175567	0.173831	0.209937	0.194647	0.177426	0.155394	0.156992	0.161226
ARS287	0.17582	0.173698	0.170553	0.205971	0.184581	0.174705	0.187372	0.219878	0.194928	0.184529	0.1819	0.184991	0.180044	0.172567	0.206074	0.183257	0.16562	0.207209	0.239027	0.188315	0.179871	0.176752	0.181833	0.182102	0.187739	0.184086	0.18689	0.166694	0.178643	0.177302	0.173875	0.18214	0.178552	0.176933	0.174603	0.158634	0.177522	0	0.170046	0.199	0.164617	0.174602	0.197165	0.219111	0.212833	0.202161	0.181729	0.178457	0.18246
ARS295	0.181976	0.181619	0.177224	0.227584	0.178828	0.185996	0.184355	0.20563	0.210509	0.195408	0.19297	0.180914	0.198701	0.183184	0.196313	0.188642	0.179698	0.227069	0.241843	0.190683	0.186651	0.189233	0.19465	0.18216	0.192457	0.184438	0.186499	0.17975	0.182292	0.174825	0.107954	0.106732	0.108061	0.102619	0.0939995	0.0825994	0.0967107	0.170046	0	0.193464	0.171335	0.185023	0.19196	0.219169	0.203926	0.19253	0.181028	0.173501	0.184324
ARS318	0.14484	0.146202	0.149976	0.224934	0.161174	0.151203	0.193433	0.145442	0.180666	0.16105	0.172567	0.177578	0.176175	0.156795	0.184322	0.17355	0.160901	0.19555	0.230166	0.161178	0.168959	0.158312	0.163528	0.145782	0.15408	0.163028	0.183273	0.145382	0.147002	0.148446	0.184576	0.188371	0.184449	0.188861	0.213386	0.196857	0.183522	0.199	0.193464	0	0.135448	0.159473	0.155554	0.20806	0.189142	0.173158	0.162439	0.167416	0.166897
ARS325	0.118232	0.113008	0.127062	0.205856	0.136004	0.137982	0.173199	0.164938	0.139754	0.135867	0.157804	0.152433	0.145444	0.117708	0.167521	0.159833	0.136258	0.167355	0.227646	0.137056	0.135447	0.127662	0.126274	0.10957	0.127842	0.132963	0.148704	0.116336	0.113696	0.126922	0.155689	0.165861	0.155339	0.164135	0.187543	0.165747	0.156901	0.164617	0.171335	0.135448	0	0.0788682	0.154845	0.193754	0.186297	0.174051	0.147098	0.142943	0.140244
ARS326	0.146395	0.13682	0.152789	0.208688	0.153936	0.15802	0.176912	0.196642	0.17178	0.156725	0.16791	0.163671	0.165228	0.142447	0.18527	0.175896	0.147607	0.183297	0.239847	0.15384	0.149161	0.144481	0.146459	0.142762	0.155383	0.149448	0.17336	0.145598	0.140727	0.146682	0.17554	0.182863	0.179558	0.181886	0.197611	0.181506	0.175567	0.174602	0.185023	0.159473	0.0788682	0	0.170462	0.208418	0.203778	0.197739	0.164058	0.170532	0.164134
ARS336	0.163816	0.149246	0.16308	0.232119	0.177203	0.141075	0.175061	0.207122	0.202559	0.171253	0.165904	0.180058	0.175007	0.164232	0.205343	0.19266	0.165619	0.210027	0.243332	0.170495	0.166307	0.156956	0.163139	0.14347	0.158305	0.174373	0.187876	0.157885	0.148191	0.14446	0.183921	0.184814	0.172435	0.186431	0.209277	0.190993	0.173831	0.197165	0.19196	0.155554	0.154845	0.170462	0	0.219266	0.202372	0.173219	0.17342	0.154353	0.165545
ARS360	0.21477	0.218118	0.203117	0.228967	0.210656	0.201283	0.234227	0.229846	0.197294	0.214421	0.229386	0.211178	0.226207	0.202159	0.180584	0.201416	0.204495	0.228069	0.2416	0.221718	0.220873	0.212508	0.219191	0.213421	0.216499	0.190623	0.220755	0.209655	0.207645	0.208324	0.229312	0.237772	0.229988	0.237776	0.22836	0.212777	0.209937	0.219111	0.219169	0.20806	0.193754	0.208418	0.219266	0	0.159916	0.234118	0.219807	0.207828	0.214612
ARS363	0.187904	0.191044	0.188863	0.214548	0.181145	0.184183	0.206327	0.212022	0.181653	0.2048	0.204829	0.178916	0.193069	0.183601	0.183375	0.177735	0.181433	0.188133	0.219473	0.206253	0.195905	0.190992	0.19865	0.18605	0.192593	0.172285	0.201409	0.189133	0.189762	0.191552	0.21287	0.219525	0.215296	0.219073	0.211043	0.203071	0.194647	0.212833	0.203926	0.189142	0.186297	0.203778	0.202372	0.159916	0	0.179826	0.163987	0.185214	0.199729
ARS375	0.175804	0.170589	0.167906	0.235277	0.160088	0.174977	0.194294	0.166898	0.208174	0.18426	0.187187	0.188786	0.175073	0.169175	0.212952	0.159763	0.178719	0.213623	0.221052	0.183591	0.179432	0.175437	0.176978	0.166694	0.1716	0.176639	0.177366	0.166542	0.164724	0.162845	0.194867	0.197625	0.191181	0.194194	0.208936	0.191718	0.177426	0.202161	0.19253	0.173158	0.174051	0.197739	0.173219	0.234118	0.179826	0	0.0933735	0.157363	0.158252
ARS376	0.149328	0.147084	0.155843	0.218937	0.135867	0.171418	0.177085	0.164967	0.181828	0.167116	0.168097	0.167202	0.162443	0.151392	0.182698	0.147765	0.147451	0.198189	0.226209	0.152352	0.17067	0.165142	0.16728	0.149339	0.160855	0.157703	0.172812	0.151632	0.152009	0.14277	0.177335	0.186035	0.17788	0.179987	0.189369	0.178439	0.155394	0.181729	0.181028	0.162439	0.147098	0.164058	0.17342	0.219807	0.163987	0.0933735	0	0.122035	0.132684
ARS380	0.14863	0.142384	0.15042	0.223345	0.154774	0.142894	0.179069	0.193416	0.185618	0.158933	0.178027	0.149058	0.169594	0.14145	0.180441	0.163086	0.142675	0.204834	0.234466	0.162672	0.169269	0.162646	0.167132	0.146153	0.156264	0.159429	0.18274	0.148726	0.152456	0.141387	0.158316	0.162392	0.15791	0.169387	0.175616	0.156085	0.156992	0.178457	0.173501	0.167416	0.142943	0.170532	0.154353	0.207828	0.185214	0.157363	0.122035	0	0.09589
ARS381	0.13802	0.140758	0.144301	0.205854	0.145996	0.14996	0.178683	0.173921	0.182414	0.152483	0.175084	0.165511	0.150095	0.137229	0.184415	0.154352	0.135868	0.204927	0.222318	0.157063	0.154683	0.153077	0.153538	0.132464	0.160774	0.157353	0.151244	0.137486	0.145668	0.144403	0.176269	0.180382	0.175958	0.17189	0.182376	0.163922	0.161226	0.18246	0.184324	0.166897	0.140244	0.164134	0.165545	0.214612	0.199729	0.158252	0.132684	0.09589	0
ARS383	0.170958	0.175985	0.173771	0.234552	0.163346	0.174085	0.21071	0.20103	0.207836	0.185502	0.193483	0.172794	0.162127	0.162584	0.179981	0.154581	0.154487	0.228235	0.228724	0.1832	0.174343	0.166654	0.16716	0.174107	0.18526	0.160131	0.161465	0.170648	0.181281	0.173971	0.204419	0.205615	0.200012	0.196764	0.207049	0.193759	0.19086	0.199781	0.209751	0.192039	0.167263	0.190175	0.19004	0.221409	0.204758	0.175838	0.153923	0.137381	0.108944
ARS386	0.147508	0.139508	0.144267	0.220066	0.158498	0.130803	0.176242	0.190687	0.195158	0.157124	0.160291	0.152678	0.152512	0.136448	0.182823	0.152042	0.157261	0.197503	0.220276	0.156783	0.152972	0.14175	0.139016	0.149791	0.157722	0.147997	0.167454	0.140259	0.149038	0.139839	0.173916	0.174986	0.169251	0.174716	0.194848	0.171515	0.17376	0.174978	0.18613	0.157656	0.136152	0.164959	0.13489	0.20518	0.191134	0.157469	0.140963	0.122437	0.140126
ARS391	0.163933	0.169362	0.157751	0.231261	0.150583	0.164499	0.209727	0.178053	0.198879	0.171535	0.186603	0.185454	0.175837	0.162993	0.200165	0.180998	0.160507	0.218047	0.228135	0.177567	0.181764	0.167844	0.175783	0.175388	0.179995	0.178898	0.178637	0.168954	0.168506	0.162587	0.19052	0.192566	0.188378	0.188862	0.197856	0.183584	0.178346	0.190996	0.191427	0.182585	0.160277	0.177464	0.187034	0.188999	0.207413	0.154717	0.141713	0.164002	0.143119
ARS396	0.159547	0.155307	0.156171	0.221614	0.161937	0.153954	0.174646	0.189829	0.180776	0.179816	0.170028	0.155785	0.170004	0.142473	0.158858	0.156008	0.163535	0.203587	0.225273	0.168311	0.169331	0.164672	0.172968	0.158536	0.170371	0.148104	0.179178	0.161765	0.167276	0.165231	0.181342	0.185891	0.178537	0.180565	0.195452	0.18232	0.179644	0.186217	0.189354	0.17039	0.16356	0.184272	0.171837	0.209713	0.179496	0.189819	0.172132	0.156677	0.161661
ARS410	0.153464	0.140712	0.148096	0.195101	0.155034	0.164694	0.167595	0.184588	0.17586	0.156811	0.180573	0.178442	0.154654	0.140847	0.191514	0.158045	0.153735	0.185829	0.214447	0.168318	0.150252	0.143045	0.154526	0.150412	0.155811	0.151679	0.16997	0.151143	0.151451	0.148418	0.190554	0.192627	0.185905	0.188988	0.193853	0.179815	0.181809	0.171548	0.191223	0.165255	0.137804	0.147411	0.179849	0.206273	0.199462	0.182857	0.165959	0.16632	0.155668
ARS575	0.16493	0.159097	0.159802	0.200009	0.168079	0.149141	0.172819	0.216126	0.191394	0.168124	0.170342	0.179539	0.158857	0.153428	0.201996	0.185028	0.163383	0.208355	0.233045	0.172585	0.15385	0.157302	0.162323	0.152011	0.162275	0.169137	0.172961	0.152194	0.164084	0.161456	0.171853	0.171562	0.164436	0.173811	0.195048	0.171478	0.177694	0.17654	0.180901	0.176183	0.153192	0.180484	0.173268	0.214021	0.194172	0.197637	0.181514	0.170678	0.161529
ARS581	0.183297	0.1812	0.178351	0.215718	0.187127	0.169617	0.191343	0.219938	0.214077	0.187126	0.187392	0.194007	0.176121	0.167079	0.218181	0.193371	0.190982	0.234652	0.239756	0.188306	0.174396	0.176887	0.183189	0.17519	0.180312	0.184513	0.196626	0.176621	0.183846	0.180398	0.184881	0.180972	0.173459	0.189133	0.206539	0.18451	0.198092	0.193983	0.198455	0.193323	0.178529	0.203786	0.190421	0.235607	0.218572	0.200852	0.195265	0.185546	0.189201
ARS642	0.181205	0.187611	0.181783	0.228093	0.190864	0.175677	0.196134	0.221057	0.216421	0.19407	0.19205	0.206174	0.183552	0.182863	0.21735	0.204124	0.178333	0.242089	0.254959	0.184355	0.172988	0.176439	0.189809	0.186166	0.190267	0.194475	0.199365	0.180013	0.196397	0.189166	0.195759	0.197631	0.194287	0.20076	0.207948	0.191053	0.201634	0.191679	0.200501	0.203058	0.182604	0.208443	0.200325	0.245081	0.231464	0.21682	0.200816	0.190172	0.186617
ARS651	0.190768	0.188803	0.191422	0.217815	0.206751	0.167629	0.19886	0.245632	0.198749	0.203077	0.196336	0.20803	0.198978	0.182218	0.222597	0.216642	0.188821	0.216533	0.246769	0.193859	0.188327	0.188767	0.200273	0.18915	0.197493	0.209467	0.222094	0.192421	0.199307	0.19188	0.191873	0.194404	0.180795	0.198849	0.216446	0.198559	0.199572	0.190565	0.190728	0.204617	0.185484	0.205056	0.198531	0.213308	0.200474	0.219306	0.201146	0.197388	0.197472
[truncated: 9 more columns]
