# Supplementary material for: Overwintering Camelina and Canola/Rapeseed Show Promise for Improving Integrated Weed Management Approaches in the Upper Midwestern U.S
Source: Plants (Basel). 2023 Mar 15;12(6):1329. doi: 10.3390/plants12061329 (PMC10056582; doi:10.3390/plants12061329)
Supplement: Supplementary file 1 [file plants-12-01329-s001.zip › Supplemental Table S6.xlsx]

## Sheet: Over-represented alles
Supplemental Table S6: Over-represented alleles among the top 9 genotypes.
rs#	Alleles	Major allele	Minor allele	Chromosome	Position	Distance to the next marker	Major alleles	Minor alleles	Missing values	Total number of alleles	ARS012	ARS029	ARS165	ARS191	ARS209	ARS228	ARS229	ARS246	ARS325	Observed major alleles	Observed minor alleles	Observed missing value	Expected major alleles	Expected minor alleles	Expected missing alleles	Expected sum	maj (O-E)^2/E	min (O-E)^2/E	miss (O-E)^2/E	N (O-E)^2/E	SUM (O-E)^2/E	P-VALUE
SA01_8614	T/A	T	A	A01	8614	9762	561	66	19	646	T	T	A	T	T	A	A	T	A	5	4	0	7.81579	0.919505	0.264706	9	1.01444	10.3202	0	0.264706	11.5993	0.00302857
SA01_18376	A/G	A	G	A01	18376	148877	565	66	15	646	A	A	G	A	A	G	G	A	G	5	4	0	7.87152	0.919505	0.208978	9	1.04752	10.3202	0	0.208978	11.5767	0.00306306
SA01_167253	A/G	A	G	A01	167253	6255	576	60	10	646	A	A	G	A	A	G	G	A	G	5	4	0	8.02477	0.835913	0.139319	9	1.14012	11.9767	0	0.139319	13.2561	0.00132274
SA01_173508	A/G	A	G	A01	173508	33	569	62	15	646	A	A	G	A	A	G	G	A	G	5	4	0	7.92724	0.863777	0.208978	9	1.08093	11.3871	0	0.208978	12.677	0.00176697
SA01_173541	T/C	T	C	A01	173541	2	569	62	15	646	T	T	C	T	T	C	C	T	C	5	4	0	7.92724	0.863777	0.208978	9	1.08093	11.3871	0	0.208978	12.677	0.00176697
SA01_173543	G/A	G	A	A01	173543	83780	569	62	15	646	G	G	A	G	G	A	A	G	A	5	4	0	7.92724	0.863777	0.208978	9	1.08093	11.3871	0	0.208978	12.677	0.00176697
SA01_257323	C/T	C	T	A01	257323	188852	602	37	7	646	C	C	T	C	C	T	T	C	C	6	3	0	8.387	0.51548	0.0975232	9	0.679356	11.9749	0	0.0975232	12.7518	0.00170207
SA01_446175	A/G	A	G	A01	446175	3	608	27	11	646	A	A	G	A	A	G	G	A	A	6	3	0	8.47059	0.376161	0.153251	9	0.720588	18.3021	0	0.153251	19.1759	6.85489e-05
SA01_446178	A/G	A	G	A01	446178	254	608	27	11	646	A	A	G	A	A	G	G	A	A	6	3	0	8.47059	0.376161	0.153251	9	0.720588	18.3021	0	0.153251	19.1759	6.85489e-05
SA01_446432	C/T	C	T	A01	446432	35	601	34	11	646	C	C	T	C	C	T	T	C	C	6	3	0	8.37307	0.473684	0.153251	9	0.672566	13.4737	0	0.153251	14.2995	0.00078506
SA01_446467	C/G	C	G	A01	446467	53793	601	34	11	646	C	C	G	C	C	G	G	C	C	6	3	0	8.37307	0.473684	0.153251	9	0.672566	13.4737	0	0.153251	14.2995	0.00078506
SA01_500260	T/C	T	C	A01	500260	309	465	150	31	646	T	C	C	C	T	C	C	C	T	3	6	0	6.47833	2.08978	0.431889	9	1.86758	7.31645	0	0.431889	9.61591	0.00816452
SA01_500569	C/T	C	T	A01	500569	138	603	32	11	646	C	C	T	C	C	T	T	C	C	6	3	0	8.40093	0.44582	0.153251	9	0.686169	14.6333	0	0.153251	15.4727	0.000436654
SA01_500707	G/A	G	A	A01	500707	1	603	32	11	646	G	G	A	G	G	A	A	G	G	6	3	0	8.40093	0.44582	0.153251	9	0.686169	14.6333	0	0.153251	15.4727	0.000436654
SA01_500708	T/G	T	G	A01	500708	48651	603	32	11	646	T	T	G	T	T	G	G	T	T	6	3	0	8.40093	0.44582	0.153251	9	0.686169	14.6333	0	0.153251	15.4727	0.000436654
SA01_549359	A/T	A	T	A01	549359	3	607	28	11	646	A	A	T	A	A	T	T	A	A	6	3	0	8.45666	0.390093	0.153251	9	0.713658	17.4615	0	0.153251	18.3284	0.000104721
SA01_549362	A/G	A	G	A01	549362	7	607	28	11	646	A	A	G	A	A	G	G	A	A	6	3	0	8.45666	0.390093	0.153251	9	0.713658	17.4615	0	0.153251	18.3284	0.000104721
SA01_549369	T/C	T	C	A01	549369	15238	607	28	11	646	T	T	C	T	T	C	C	T	T	6	3	0	8.45666	0.390093	0.153251	9	0.713658	17.4615	0	0.153251	18.3284	0.000104721
SA01_564607	A/C	A	C	A01	564607	3	587	44	15	646	A	A	C	A	A	C	C	A	A	6	3	0	8.17802	0.613003	0.208978	9	0.580063	9.29482	0	0.208978	10.0839	0.00646126
SA01_564610	A/C	A	C	A01	564610	3	587	44	15	646	A	A	C	A	A	C	C	A	A	6	3	0	8.17802	0.613003	0.208978	9	0.580063	9.29482	0	0.208978	10.0839	0.00646126
SA01_564613	C/T	C	T	A01	564613	697	587	44	15	646	C	C	T	C	C	T	T	C	C	6	3	0	8.17802	0.613003	0.208978	9	0.580063	9.29482	0	0.208978	10.0839	0.00646126
SA01_565310	C/T	C	T	A01	565310	18	556	76	14	646	C	C	T	C	C	T	T	T	C	5	4	0	7.74613	1.05882	0.195046	9	0.973548	8.16993	0	0.195046	9.33853	0.00937916
SA01_565328	G/A	G	A	A01	565328	11049	556	76	14	646	G	G	A	G	G	A	A	A	G	5	4	0	7.74613	1.05882	0.195046	9	0.973548	8.16993	0	0.195046	9.33853	0.00937916
SA01_576377	G/C	G	C	A01	576377	163	601	32	13	646	G	G	C	C	G	C	C	G	G	5	4	0	8.37307	0.44582	0.181115	9	1.35883	28.3347	0	0.181115	29.8747	3.25688e-07
SA01_576540	G/T	G	T	A01	576540	2842	602	33	11	646	G	G	T	T	G	T	T	G	G	5	4	0	8.387	0.459752	0.153251	9	1.3678	27.2611	0	0.153251	28.7822	5.62387e-07
SA01_579382	G/A	G	A	A01	579382	25	604	32	10	646	G	G	A	A	G	A	A	G	G	5	4	0	8.41486	0.44582	0.139319	9	1.3858	28.3347	0	0.139319	29.8598	3.28112e-07
SA01_579407	T/G	T	G	A01	579407	27563	565	68	13	646	T	T	G	G	T	G	G	G	T	4	5	0	7.87152	0.947368	0.181115	9	1.90416	17.3363	0	0.181115	19.4215	6.06272e-05
SA01_606970	C/T	C	T	A01	606970	13	609	28	9	646	C	C	T	C	C	T	T	C	C	6	3	0	8.48452	0.390093	0.125387	9	0.727541	17.4615	0	0.125387	18.3144	0.000105455
SA01_606983	C/T	C	T	A01	606983	64510	609	28	9	646	C	C	T	C	C	T	T	C	C	6	3	0	8.48452	0.390093	0.125387	9	0.727541	17.4615	0	0.125387	18.3144	0.000105455
SA01_671493	T/C	T	C	A01	671493	84586	609	26	11	646	T	T	C	T	T	C	C	T	T	6	3	0	8.48452	0.362229	0.153251	9	0.727541	19.2084	0	0.153251	20.0892	4.34201e-05
SA01_756079	T/C	T	C	A01	756079	3	606	28	12	646	T	T	C	T	T	C	C	T	T	6	3	0	8.44272	0.390093	0.167183	9	0.706751	17.4615	0	0.167183	18.3355	0.000104353
SA01_756082	C/A	C	A	A01	756082	9	606	28	12	646	C	C	A	C	C	A	A	C	C	6	3	0	8.44272	0.390093	0.167183	9	0.706751	17.4615	0	0.167183	18.3355	0.000104353
SA01_756091	A/G	A	G	A01	756091	9	606	28	12	646	A	A	G	A	A	G	G	A	A	6	3	0	8.44272	0.390093	0.167183	9	0.706751	17.4615	0	0.167183	18.3355	0.000104353
SA01_756100	C/T	C	T	A01	756100	27478	606	28	12	646	C	C	T	C	C	T	T	C	C	6	3	0	8.44272	0.390093	0.167183	9	0.706751	17.4615	0	0.167183	18.3355	0.000104353
SA01_783578	G/A	G	A	A01	783578	29674	598	37	11	646	G	G	A	G	G	A	A	G	G	6	3	0	8.33127	0.51548	0.153251	9	0.65234	11.9749	0	0.153251	12.7805	0.00167781
SA01_813252	T/A	T	A	A01	813252	35703	607	30	9	646	T	T	A	T	T	A	A	T	T	6	3	0	8.45666	0.417957	0.125387	9	0.713658	15.9513	0	0.125387	16.7903	0.000225957
SA01_848955	T/C	T	C	A01	848955	73308	610	27	9	646	T	T	C	T	T	C	C	T	T	6	3	0	8.49845	0.376161	0.125387	9	0.734518	18.3021	0	0.125387	19.162	6.90282e-05
SA01_922263	C/T	C	T	A01	922263	48779	556	82	8	646	C	C	T	T	C	T	T	T	C	4	5	0	7.74613	1.14241	0.111455	9	1.81168	13.0259	0	0.111455	14.949	0.000567365
SA01_971042	A/G	A	G	A01	971042	840160	605	29	12	646	A	A	G	A	A	G	G	A	A	6	3	0	8.42879	0.404025	0.167183	9	0.699867	16.6799	0	0.167183	17.5469	0.000154786
SA01_1811202	T/C	T	C	A01	1811202	36182	388	230	28	646	C	C	C	T	C	C	C	C	C	1	8	0	5.40557	3.20433	0.390093	9	3.59057	7.17728	0	0.390093	11.1579	0.00377645
SA01_1847384	T/A	T	A	A01	1847384	968	387	231	28	646	A	A	A	T	A	A	A	A	A	1	8	0	5.39164	3.21827	0.390093	9	3.57711	7.10475	0	0.390093	11.072	0.00394235
SA01_1848352	A/T	A	T	A01	1848352	33	390	209	47	646	T	T	T	A	T	T	T	T	T	1	8	0	5.43344	2.91176	0.654799	9	3.61748	8.89156	0	0.654799	13.1638	0.00138518
SA01_1848385	A/C	A	C	A01	1848385	4286	390	209	47	646	C	C	C	A	C	C	C	C	C	1	8	0	5.43344	2.91176	0.654799	9	3.61748	8.89156	0	0.654799	13.1638	0.00138518
SA01_1852671	A/T	A	T	A01	1852671	68209	366	252	28	646	T	T	T	A	T	T	T	T	T	1	8	0	5.09907	3.51084	0.390093	9	3.29519	5.74011	0	0.390093	9.42539	0.00898054
SA01_1920880	C/G	C	G	A01	1920880	101255	420	196	30	646	G	G	G	C	G	C	G	G	G	2	7	0	5.85139	2.73065	0.417957	9	2.53499	6.67509	0	0.417957	9.62804	0.00811516
SA01_2022135	C/T	C	T	A01	2022135	485966	382	244	20	646	T	T	T	C	T	T	T	T	T	1	8	0	5.32198	3.39938	0.278638	9	3.50988	6.22634	0	0.278638	10.0149	0.00668808
SA01_2508101	T/C	T	C	A01	2508101	576	596	38	12	646	T	T	C	T	T	C	C	T	T	6	3	0	8.30341	0.529412	0.167183	9	0.638976	11.5294	0	0.167183	12.3356	0.00209587
SA01_2508677	G/T	G	T	A01	2508677	36003	593	40	13	646	G	G	T	G	G	T	T	G	G	6	3	0	8.26161	0.557276	0.181115	9	0.619114	10.7073	0	0.181115	11.5075	0.00317086
SA01_2544680	C/G	C	G	A01	2544680	11065	592	37	17	646	C	C	G	C	C	G	G	C	C	6	3	0	8.24768	0.51548	0.236842	9	0.612543	11.9749	0	0.236842	12.8243	0.00164147
SA01_2555745	C/T	C	T	A01	2555745	32585	532	98	16	646	C	T	T	T	C	T	T	C	C	4	5	0	7.41176	1.36533	0.22291	9	1.57049	9.67598	0	0.22291	11.4694	0.00323187
SA01_2588330	C/T	C	T	A01	2588330	51124	595	37	14	646	C	C	T	C	C	T	T	C	C	6	3	0	8.28947	0.51548	0.195046	9	0.632331	11.9749	0	0.195046	12.8023	0.00165963
SA01_2639454	G/A	G	A	A01	2639454	7680	590	38	18	646	G	G	A	G	G	A	A	G	G	6	3	0	8.21981	0.529412	0.250774	9	0.599475	11.5294	0	0.250774	12.3797	0.00205017
SA01_2647134	G/T	G	T	A01	2647134	28	589	40	17	646	G	G	T	G	G	T	T	G	G	6	3	0	8.20588	0.557276	0.236842	9	0.592979	10.7073	0	0.236842	11.5371	0.00312429
SA01_2647162	C/T	C	T	A01	2647162	6	599	32	15	646	C	C	T	C	C	T	T	C	C	6	3	0	8.3452	0.44582	0.208978	9	0.659058	14.6333	0	0.208978	15.5014	0.000430451
SA01_2647168	G/C	G	C	A01	2647168	3	599	32	15	646	G	G	C	G	G	C	C	G	G	6	3	0	8.3452	0.44582	0.208978	9	0.659058	14.6333	0	0.208978	15.5014	0.000430451
SA01_2647171	T/C	T	C	A01	2647171	1	599	32	15	646	T	T	C	T	T	C	C	T	T	6	3	0	8.3452	0.44582	0.208978	9	0.659058	14.6333	0	0.208978	15.5014	0.000430451
SA01_2647172	C/G	C	G	A01	2647172	18	599	32	15	646	C	C	G	C	C	G	G	C	C	6	3	0	8.3452	0.44582	0.208978	9	0.659058	14.6333	0	0.208978	15.5014	0.000430451
SA01_2647190	T/G	T	G	A01	2647190	20	586	43	17	646	T	T	G	T	T	G	G	T	T	6	3	0	8.16409	0.599071	0.236842	9	0.573643	9.62233	0	0.236842	10.4328	0.0054268
SA01_2647210	T/C	T	C	A01	2647210	1086	594	37	15	646	T	T	C	T	T	C	C	T	T	6	3	0	8.27554	0.51548	0.208978	9	0.62571	11.9749	0	0.208978	12.8096	0.00165358
SA01_2648296	A/C	A	C	A01	2648296	17005	591	38	17	646	A	A	C	A	A	C	C	A	A	6	3	0	8.23375	0.529412	0.236842	9	0.605997	11.5294	0	0.236842	12.3723	0.00205778
SA01_2665301	G/A	G	A	A01	2665301	23554	593	34	19	646	G	G	A	G	G	A	A	G	G	6	3	0	8.26161	0.473684	0.264706	9	0.619114	13.4737	0	0.264706	14.3575	0.000762619
SA01_2688855	G/A	G	A	A01	2688855	3315351	596	39	11	646	G	G	A	G	G	A	A	G	G	6	3	0	8.30341	0.543344	0.153251	9	0.638976	11.1074	0	0.153251	11.8997	0.00260627
SA01_6004206	C/T	C	T	A01	6004206	12	583	57	6	646	C	C	T	T	C	T	T	C	C	5	4	0	8.12229	0.794118	0.0835913	9	1.20024	12.9423	0	0.0835913	14.2261	0.000814408
SA01_6004218	T/C	T	C	A01	6004218	22	568	68	10	646	T	T	C	C	T	C	C	T	C	4	5	0	7.91331	0.947368	0.139319	9	1.93522	17.3363	0	0.139319	19.4108	6.09535e-05
SA01_6004240	C/T	C	T	A01	6004240	54	583	57	6	646	C	C	T	T	C	T	T	C	C	5	4	0	8.12229	0.794118	0.0835913	9	1.20024	12.9423	0	0.0835913	14.2261	0.000814408
SA01_6004294	G/A	G	A	A01	6004294	1	574	66	6	646	G	G	A	A	G	A	A	G	A	4	5	0	7.9969	0.919505	0.0835913	9	1.99768	18.1081	0	0.0835913	20.1893	4.12994e-05
SA01_6004295	A/T	A	T	A01	6004295	505911	577	63	6	646	A	A	T	T	A	T	T	A	T	4	5	0	8.0387	0.877709	0.0835913	9	2.02907	19.361	0	0.0835913	21.4736	2.17302e-05
SA01_6510206	T/A	T	A	A01	6510206	153822	627	9	10	646	T	T	A	T	T	A	A	T	T	6	3	0	8.73529	0.125387	0.139319	9	0.856506	65.9032	0	0.139319	66.899	2.97214e-15
SA01_6664028	T/G	T	G	A01	6664028	3	608	29	9	646	T	T	G	T	T	G	G	T	T	6	3	0	8.47059	0.404025	0.125387	9	0.720588	16.6799	0	0.125387	17.5259	0.000156425
SA01_6664031	G/T	G	T	A01	6664031	17	608	29	9	646	G	G	T	G	G	T	T	G	G	6	3	0	8.47059	0.404025	0.125387	9	0.720588	16.6799	0	0.125387	17.5259	0.000156425
SA01_6664048	T/C	T	C	A01	6664048	32	613	28	5	646	T	T	C	T	T	C	C	T	T	6	3	0	8.54025	0.390093	0.0696594	9	0.755582	17.4615	0	0.0696594	18.2868	0.000106925
SA01_6664080	T/C	T	C	A01	6664080	4	613	28	5	646	T	T	C	T	T	C	C	T	T	6	3	0	8.54025	0.390093	0.0696594	9	0.755582	17.4615	0	0.0696594	18.2868	0.000106925
SA01_6664084	G/A	G	A	A01	6664084	31	613	28	5	646	G	G	A	G	G	A	A	G	G	6	3	0	8.54025	0.390093	0.0696594	9	0.755582	17.4615	0	0.0696594	18.2868	0.000106925
SA01_6664115	G/A	G	A	A01	6664115	68	613	28	5	646	G	G	A	G	G	A	A	G	G	6	3	0	8.54025	0.390093	0.0696594	9	0.755582	17.4615	0	0.0696594	18.2868	0.000106925
SA01_6664183	T/C	T	C	A01	6664183	274220	605	29	12	646	T	T	C	T	T	C	C	T	T	6	3	0	8.42879	0.404025	0.167183	9	0.699867	16.6799	0	0.167183	17.5469	0.000154786
SA01_6938403	G/T	G	T	A01	6938403	1	633	9	4	646	G	G	T	G	G	T	T	G	G	6	3	0	8.81889	0.125387	0.0557276	9	0.901034	65.9032	0	0.0557276	66.8599	3.03076e-15
SA01_6938404	T/A	T	A	A01	6938404	13799	633	9	4	646	T	T	A	T	T	A	A	T	T	6	3	0	8.81889	0.125387	0.0557276	9	0.901034	65.9032	0	0.0557276	66.8599	3.03076e-15
SA01_6952203	G/A	G	A	A01	6952203	36510	635	8	3	646	G	G	A	G	G	A	A	G	G	6	3	0	8.84675	0.111455	0.0417957	9	0.916041	74.8615	0	0.0417957	75.8193	3.43598e-17
SA01_6988713	C/T	C	T	A01	6988713	38036	629	12	5	646	C	C	T	C	C	T	T	C	C	6	3	0	8.76316	0.167183	0.0696594	9	0.871266	48.0005	0	0.0696594	48.9414	2.35777e-11
SA01_7026749	C/T	C	T	A01	7026749	3	607	34	5	646	C	C	T	C	C	T	T	C	C	6	3	0	8.45666	0.473684	0.0696594	9	0.713658	13.4737	0	0.0696594	14.257	0.000801921
SA01_7026752	T/C	T	C	A01	7026752	28	607	34	5	646	T	T	C	T	T	C	C	T	T	6	3	0	8.45666	0.473684	0.0696594	9	0.713658	13.4737	0	0.0696594	14.257	0.000801921
SA01_7026780	G/A	G	A	A01	7026780	19543	607	34	5	646	G	G	A	G	G	A	A	G	G	6	3	0	8.45666	0.473684	0.0696594	9	0.713658	13.4737	0	0.0696594	14.257	0.000801921
SA01_7046323	T/C	T	C	A01	7046323	10684	600	39	7	646	T	T	C	T	T	C	C	T	T	6	3	0	8.35913	0.543344	0.0975232	9	0.6658	11.1074	0	0.0975232	11.8708	0.00264421
SA01_7057007	A/G	A	G	A01	7057007	6181	603	35	8	646	A	A	G	A	A	G	G	A	A	6	3	0	8.40093	0.487616	0.111455	9	0.686169	12.9448	0	0.111455	13.7424	0.00103724
SA01_7063188	C/A	C	A	A01	7063188	7	606	29	11	646	C	C	A	C	C	A	A	C	C	6	3	0	8.44272	0.404025	0.153251	9	0.706751	16.6799	0	0.153251	17.5399	0.000155332
SA01_7063195	T/C	T	C	A01	7063195	923	606	29	11	646	T	T	C	T	T	C	C	T	T	6	3	0	8.44272	0.404025	0.153251	9	0.706751	16.6799	0	0.153251	17.5399	0.000155332
SA01_7064118	A/C	A	C	A01	7064118	6	608	31	7	646	A	A	C	A	A	C	C	A	A	6	3	0	8.47059	0.431889	0.0975232	9	0.720588	15.2706	0	0.0975232	16.0887	0.000320908
SA01_7064124	C/G	C	G	A01	7064124	6	608	31	7	646	C	C	G	C	C	G	G	C	C	6	3	0	8.47059	0.431889	0.0975232	9	0.720588	15.2706	0	0.0975232	16.0887	0.000320908
SA01_7064130	A/T	A	T	A01	7064130	1	608	31	7	646	A	A	T	A	A	T	T	A	A	6	3	0	8.47059	0.431889	0.0975232	9	0.720588	15.2706	0	0.0975232	16.0887	0.000320908
SA01_7064131	G/A	G	A	A01	7064131	123	608	31	7	646	G	G	A	G	G	A	A	G	G	6	3	0	8.47059	0.431889	0.0975232	9	0.720588	15.2706	0	0.0975232	16.0887	0.000320908
SA01_7064254	A/G	A	G	A01	7064254	9	610	30	6	646	A	A	G	A	A	G	G	A	A	6	3	0	8.49845	0.417957	0.0835913	9	0.734518	15.9513	0	0.0835913	16.7694	0.000228334
SA01_7064263	A/G	A	G	A01	7064263	29	610	29	7	646	A	A	G	A	A	G	G	A	A	6	3	0	8.49845	0.404025	0.0975232	9	0.734518	16.6799	0	0.0975232	17.5119	0.000157519
SA01_7064292	A/G	A	G	A01	7064292	3	605	32	9	646	A	A	G	A	A	G	G	A	A	6	3	0	8.42879	0.44582	0.125387	9	0.699867	14.6333	0	0.125387	15.4586	0.000439757
SA01_7064295	A/C	A	C	A01	7064295	9	605	32	9	646	A	A	C	A	A	C	C	A	A	6	3	0	8.42879	0.44582	0.125387	9	0.699867	14.6333	0	0.125387	15.4586	0.000439757
SA01_7064304	T/G	T	G	A01	7064304	7	606	30	10	646	T	T	G	T	T	G	G	T	T	6	3	0	8.44272	0.417957	0.139319	9	0.706751	15.9513	0	0.139319	16.7974	0.000225164
SA01_7064311	G/A	G	A	A01	7064311	1450	606	30	10	646	G	G	A	G	G	A	A	G	G	6	3	0	8.44272	0.417957	0.139319	9	0.706751	15.9513	0	0.139319	16.7974	0.000225164
SA01_7065761	T/C	T	C	A01	7065761	2998	604	32	10	646	T	T	C	T	T	C	C	T	T	6	3	0	8.41486	0.44582	0.139319	9	0.693006	14.6333	0	0.139319	15.4656	0.000438205
SA01_7068759	A/C	A	C	A01	7068759	66226	602	38	6	646	A	A	C	A	A	C	C	A	A	6	3	0	8.387	0.529412	0.0835913	9	0.679356	11.5294	0	0.0835913	12.2924	0.00214165
SA01_7134985	G/A	G	A	A01	7134985	41	590	46	10	646	G	G	A	G	G	A	A	G	G	6	3	0	8.21981	0.640867	0.139319	9	0.599475	8.68435	0	0.139319	9.42314	0.00899065
SA01_7135026	C/T	C	T	A01	7135026	1422	590	46	10	646	C	C	T	C	C	T	T	C	C	6	3	0	8.21981	0.640867	0.139319	9	0.599475	8.68435	0	0.139319	9.42314	0.00899065
SA01_7136448	A/G	A	G	A01	7136448	14736363	593	43	10	646	A	A	G	A	A	G	G	A	A	6	3	0	8.26161	0.599071	0.139319	9	0.619114	9.62233	0	0.139319	10.3808	0.00556989
SA01_21872811	T/C	T	C	A01	21872811	14	517	14	115	646	T	T	T	T	T	T	C	T	C	7	2	0	7.20279	0.195046	1.60217	9	0.00570922	16.703	0	1.60217	18.3109	0.000105645
SA01_21872825	A/G	A	G	A01	21872825	14	517	14	115	646	A	A	A	A	A	A	G	A	G	7	2	0	7.20279	0.195046	1.60217	9	0.00570922	16.703	0	1.60217	18.3109	0.000105645
SA01_21872839	G/C	G	C	A01	21872839	8	517	14	115	646	G	G	G	G	G	G	C	G	C	7	2	0	7.20279	0.195046	1.60217	9	0.00570922	16.703	0	1.60217	18.3109	0.000105645
SA01_21872847	A/G	A	G	A01	21872847	-21611639	517	14	115	646	A	A	A	A	A	A	G	A	G	7	2	0	7.20279	0.195046	1.60217	9	0.00570922	16.703	0	1.60217	18.3109	0.000105645
SA02_261208	A/G	A	G	A02	261208	944646	519	106	21	646	G	G	G	A	A	G	G	A	A	4	5	0	7.23065	1.47678	0.29257	9	1.44345	8.4055	0	0.29257	10.1415	0.00627764
SA02_1205854	G/T	G	T	A02	1205854	921152	618	12	16	646	G	G	G	G	G	G	T	T	G	7	2	0	8.60991	0.167183	0.22291	9	0.301025	20.0931	0	0.22291	20.617	3.33477e-05
SA02_2127006	A/G	A	G	A02	2127006	18743040	580	11	55	646	A	G	A	A	A	A	A	G	A	7	2	0	8.0805	0.153251	0.766254	9	0.14448	22.2543	0	0.766254	23.165	9.32793e-06
SA02_20870046	G/T	G	T	A02	20870046	329766	595	43	8	646	G	G	T	G	G	T	T	G	G	6	3	0	8.28947	0.599071	0.111455	9	0.632331	9.62233	0	0.111455	10.3661	0.00561083
SA02_21199812	G/C	G	C	A02	21199812	2449457	614	23	9	646	G	G	G	G	G	G	C	G	C	7	2	0	8.55418	0.320433	0.125387	9	0.282374	8.80353	0	0.125387	9.21129	0.00999527
SA02_23649269	A/G	A	G	A02	23649269	12	320	302	24	646	G	G	G	G	G	G	G	G	G	0	9	0	4.4582	4.20743	0.334365	9	4.4582	5.45909	0	0.334365	10.2517	0.0059413
SA02_23649281	G/A	G	A	A02	23649281	14986	320	302	24	646	A	A	A	A	A	A	A	A	A	0	9	0	4.4582	4.20743	0.334365	9	4.4582	5.45909	0	0.334365	10.2517	0.0059413
SA02_23664267	A/G	A	G	A02	23664267	24	320	304	22	646	G	G	G	G	G	G	G	G	G	0	9	0	4.4582	4.23529	0.306502	9	4.4582	5.36029	0	0.306502	10.125	0.00632972
SA02_23664291	T/C	T	C	A02	23664291	50	326	293	27	646	C	C	C	C	C	C	C	C	C	0	9	0	4.5418	4.08204	0.376161	9	4.5418	5.92505	0	0.376161	10.843	0.0044205
SA02_23664341	T/C	T	C	A02	23664341	1143	323	303	20	646	C	C	C	C	C	C	C	C	C	0	9	0	4.5	4.22136	0.278638	9	4.5	5.40948	0	0.278638	10.1881	0.00613307
SA02_23665484	C/T	C	T	A02	23665484	1	318	305	23	646	T	T	T	T	T	T	T	T	T	0	9	0	4.43034	4.24923	0.320433	9	4.43034	5.31152	0	0.320433	10.0623	0.00653131
SA02_23665485	T/C	T	C	A02	23665485	2	318	305	23	646	C	C	C	C	C	C	C	C	C	0	9	0	4.43034	4.24923	0.320433	9	4.43034	5.31152	0	0.320433	10.0623	0.00653131
SA02_23665487	C/T	C	T	A02	23665487	4	318	304	24	646	T	T	T	T	T	T	T	T	T	0	9	0	4.43034	4.23529	0.334365	9	4.43034	5.36029	0	0.334365	10.125	0.00632972
SA02_23665491	T/A	T	A	A02	23665491	53983	314	308	24	646	A	A	A	A	A	A	A	A	A	0	9	0	4.37461	4.29102	0.334365	9	4.37461	5.16765	0	0.334365	9.87662	0.00716669
SA02_23719474	C/T	C	T	A02	23719474	836259	350	282	14	646	T	T	T	T	T	T	T	T	T	0	9	0	4.87616	3.92879	0.195046	9	4.87616	6.54581	0	0.195046	11.617	0.0030019
SA02_24555733	A/C	A	C	A02	24555733	41	318	291	37	646	A	A	A	A	A	A	A	A	A	9	0	0	4.43034	4.05418	0.51548	9	4.71336	4.05418	0	0.51548	9.28302	0.00964313
SA02_24555774	T/A	T	A	A02	24555774	56320	318	291	37	646	T	T	T	T	T	T	T	T	T	9	0	0	4.43034	4.05418	0.51548	9	4.71336	4.05418	0	0.51548	9.28302	0.00964313
SA02_24612094	G/A	G	A	A02	24612094	-23255433	432	186	28	646	A	A	A	G	A	A	A	A	A	1	8	0	6.01858	2.59133	0.390093	9	4.18473	11.2891	0	0.390093	15.8639	0.000359089
SA03_1356661	G/A	G	A	A03	1356661	140	467	138	41	646	A	A	A	A	G	A	A	G	G	3	6	0	6.50619	1.9226	0.571207	9	1.88949	8.64724	0	0.571207	11.1079	0.00387206
SA03_1356801	T/G	T	G	A03	1356801	2	459	140	47	646	G	G	G	G	T	G	G	T	T	3	6	0	6.39474	1.95046	0.654799	9	1.80214	8.40761	0	0.654799	10.8646	0.00437314
SA03_1356803	G/T	G	T	A03	1356803	2	460	139	47	646	T	T	T	T	G	T	T	G	G	3	6	0	6.40867	1.93653	0.654799	9	1.81302	8.52646	0	0.654799	10.9943	0.00409848
SA03_1356805	G/T	G	T	A03	1356805	2	460	139	47	646	T	T	T	T	G	T	T	G	G	3	6	0	6.40867	1.93653	0.654799	9	1.81302	8.52646	0	0.654799	10.9943	0.00409848
SA03_1356807	G/C	G	C	A03	1356807	6	459	140	47	646	C	C	C	C	G	C	C	G	G	3	6	0	6.39474	1.95046	0.654799	9	1.80214	8.40761	0	0.654799	10.8646	0.00437314
SA03_1356813	T/C	T	C	A03	1356813	5	459	140	47	646	C	C	C	C	T	C	C	T	T	3	6	0	6.39474	1.95046	0.654799	9	1.80214	8.40761	0	0.654799	10.8646	0.00437314
SA03_1356818	A/G	A	G	A03	1356818	3094950	460	139	47	646	G	G	G	G	A	G	G	A	A	3	6	0	6.40867	1.93653	0.654799	9	1.81302	8.52646	0	0.654799	10.9943	0.00409848
SA03_4451768	A/T	A	T	A03	4451768	1070481	488	145	13	646	T	A	T	A	T	T	T	A	T	3	6	0	6.79876	2.02012	0.181115	9	2.12253	7.84081	0	0.181115	10.1445	0.00626843
SA03_5522249	G/A	G	A	A03	5522249	9	632	12	2	646	G	G	G	A	A	G	G	G	G	7	2	0	8.80495	0.167183	0.0278638	9	0.370003	20.0931	0	0.0278638	20.491	3.55174e-05
SA03_5522258	G/A	G	A	A03	5522258	3	632	12	2	646	G	G	G	A	A	G	G	G	G	7	2	0	8.80495	0.167183	0.0278638	9	0.370003	20.0931	0	0.0278638	20.491	3.55174e-05
SA03_5522261	T/C	T	C	A03	5522261	12	632	12	2	646	T	T	T	C	C	T	T	T	T	7	2	0	8.80495	0.167183	0.0278638	9	0.370003	20.0931	0	0.0278638	20.491	3.55174e-05
SA03_5522273	G/A	G	A	A03	5522273	25888	632	12	2	646	G	G	G	A	A	G	G	G	G	7	2	0	8.80495	0.167183	0.0278638	9	0.370003	20.0931	0	0.0278638	20.491	3.55174e-05
SA03_5548161	A/G	A	G	A03	5548161	52	377	253	16	646	G	G	A	G	G	G	G	G	G	1	8	0	5.25232	3.52477	0.22291	9	3.44271	5.68199	0	0.22291	9.34762	0.00933665
SA03_5548213	C/G	C	G	A03	5548213	84337	631	14	1	646	C	C	C	G	G	C	C	C	C	7	2	0	8.79102	0.195046	0.0139319	9	0.36489	16.703	0	0.0139319	17.0818	0.000195314
SA03_5632550	A/C	A	C	A03	5632550	70472	560	70	16	646	C	A	A	A	A	A	C	C	C	5	4	0	7.80186	0.975232	0.22291	9	1.00622	9.38158	0	0.22291	10.6107	0.00496492
SA03_5703022	C/T	C	T	A03	5703022	11	552	76	18	646	T	C	C	C	C	C	T	T	T	5	4	0	7.6904	1.05882	0.250774	9	0.941208	8.16993	0	0.250774	9.36192	0.00927013
SA03_5703033	G/T	G	T	A03	5703033	18	552	76	18	646	T	G	G	G	G	G	T	T	T	5	4	0	7.6904	1.05882	0.250774	9	0.941208	8.16993	0	0.250774	9.36192	0.00927013
SA03_5703051	T/A	T	A	A03	5703051	169315	552	76	18	646	A	T	T	T	T	T	A	A	A	5	4	0	7.6904	1.05882	0.250774	9	0.941208	8.16993	0	0.250774	9.36192	0.00927013
SA03_5872366	T/G	T	G	A03	5872366	36	482	158	6	646	G	T	G	G	G	T	G	G	G	2	7	0	6.71517	2.20124	0.0835913	9	3.31084	10.4614	0	0.0835913	13.8559	0.000980026
SA03_5872402	G/T	G	T	A03	5872402	6096	485	155	6	646	T	G	T	T	T	G	T	T	T	2	7	0	6.75697	2.15944	0.0835913	9	3.34895	10.8505	0	0.0835913	14.283	0.000791556
SA03_5878498	A/G	A	G	A03	5878498	93	564	71	11	646	G	A	A	A	G	A	G	G	G	4	5	0	7.85759	0.989164	0.153251	9	1.89383	16.263	0	0.153251	18.3101	0.000105684
SA03_5878591	C/A	C	A	A03	5878591	4709	563	74	9	646	A	C	C	A	A	C	A	A	A	3	6	0	7.84365	1.03096	0.125387	9	2.99108	23.9499	0	0.125387	27.0663	1.32623e-06
SA03_5883300	A/G	A	G	A03	5883300	26069	632	13	1	646	A	A	A	G	G	A	A	A	A	7	2	0	8.80495	0.181115	0.0139319	9	0.370003	18.2666	0	0.0139319	18.6505	8.91438e-05
SA03_5909369	G/A	G	A	A03	5909369	22669	630	13	3	646	G	G	G	A	A	G	G	G	G	7	2	0	8.77709	0.181115	0.0417957	9	0.359806	18.2666	0	0.0417957	18.6682	8.83598e-05
SA03_5932038	G/A	G	A	A03	5932038	6994	632	13	1	646	G	G	G	A	A	G	G	G	G	7	2	0	8.80495	0.181115	0.0139319	9	0.370003	18.2666	0	0.0139319	18.6505	8.91438e-05
SA03_5939032	C/T	C	T	A03	5939032	44084	631	12	3	646	C	C	C	T	T	C	C	C	C	7	2	0	8.79102	0.167183	0.0417957	9	0.36489	20.0931	0	0.0417957	20.4998	3.53611e-05
SA03_5983116	T/G	T	G	A03	5983116	106988	632	12	2	646	T	T	T	G	G	T	T	T	T	7	2	0	8.80495	0.167183	0.0278638	9	0.370003	20.0931	0	0.0278638	20.491	3.55174e-05
SA03_6090104	T/A	T	A	A03	6090104	50263	515	120	11	646	T	T	A	A	A	T	A	A	A	3	6	0	7.17492	1.67183	0.153251	9	2.42929	11.2052	0	0.153251	13.7877	0.001014
SA03_6140367	G/A	G	A	A03	6140367	1045855	633	11	2	646	G	G	G	A	A	G	G	G	G	7	2	0	8.81889	0.153251	0.0278638	9	0.375143	22.2543	0	0.0278638	22.6573	1.20237e-05
SA03_7186222	A/G	A	G	A03	7186222	147752	431	193	22	646	G	A	G	G	G	G	G	G	A	2	7	0	6.00464	2.68885	0.306502	9	2.6708	6.91223	0	0.306502	9.88952	0.00712061
SA03_7333974	T/C	T	C	A03	7333974	57516	472	153	21	646	C	T	C	C	C	T	C	C	T	3	6	0	6.57585	2.13158	0.29257	9	1.9445	7.02047	0	0.29257	9.25753	0.0097668
SA03_7391490	G/C	G	C	A03	7391490	20	472	148	26	646	C	G	C	C	C	G	C	C	G	3	6	0	6.57585	2.06192	0.362229	9	1.9445	7.52138	0	0.362229	9.8281	0.00734268
SA03_7391510	C/G	C	G	A03	7391510	372111	472	148	26	646	G	C	G	G	G	C	G	G	C	3	6	0	6.57585	2.06192	0.362229	9	1.9445	7.52138	0	0.362229	9.8281	0.00734268
SA03_7763621	T/C	T	C	A03	7763621	389131	597	45	4	646	T	T	C	T	C	C	C	T	T	5	4	0	8.31734	0.626935	0.0557276	9	1.32311	18.1479	0	0.0557276	19.5268	5.752e-05
SA03_8152752	A/G	A	G	A03	8152752	676593	553	86	7	646	G	A	G	G	A	G	G	A	A	4	5	0	7.70433	1.19814	0.0975232	9	1.78109	12.0638	0	0.0975232	13.9424	0.000938533
SA03_8829345	G/A	G	A	A03	8829345	121903	539	75	32	646	G	G	A	A	G	A	A	G	G	5	4	0	7.50929	1.04489	0.44582	9	0.838498	8.35748	0	0.44582	9.6418	0.00805952
SA03_8951248	G/A	G	A	A03	8951248	4784133	596	39	11	646	G	G	G	G	A	A	A	G	G	6	3	0	8.30341	0.543344	0.153251	9	0.638976	11.1074	0	0.153251	11.8997	0.00260627
SA03_13735381	T/C	T	C	A03	13735381	2	599	31	16	646	T	T	C	T	T	C	C	T	T	6	3	0	8.3452	0.431889	0.22291	9	0.659058	15.2706	0	0.22291	16.1526	0.000310824
SA03_13735383	A/G	A	G	A03	13735383	6	599	31	16	646	A	A	G	A	A	G	G	A	A	6	3	0	8.3452	0.431889	0.22291	9	0.659058	15.2706	0	0.22291	16.1526	0.000310824
SA03_13735389	C/G	C	G	A03	13735389	2	599	31	16	646	C	C	G	C	C	G	G	C	C	6	3	0	8.3452	0.431889	0.22291	9	0.659058	15.2706	0	0.22291	16.1526	0.000310824
SA03_13735391	A/C	A	C	A03	13735391	1	599	31	16	646	A	A	C	A	A	C	C	A	A	6	3	0	8.3452	0.431889	0.22291	9	0.659058	15.2706	0	0.22291	16.1526	0.000310824
SA03_13735392	C/T	C	T	A03	13735392	425509	599	31	16	646	C	C	T	C	C	T	T	C	C	6	3	0	8.3452	0.431889	0.22291	9	0.659058	15.2706	0	0.22291	16.1526	0.000310824
SA03_14160901	G/T	G	T	A03	14160901	815046	601	9	36	646	G	G	T	G	G	T	G	G	G	7	2	0	8.37307	0.125387	0.501548	9	0.225163	28.0266	0	0.501548	28.7533	5.70549e-07
SA03_14975947	A/G	A	G	A03	14975947	194027	611	29	6	646	A	A	G	A	A	G	G	A	A	6	3	0	8.51238	0.404025	0.0835913	9	0.741516	16.6799	0	0.0835913	17.505	0.000158066
SA03_15169974	C/T	C	T	A03	15169974	1031910	617	17	12	646	C	C	T	C	C	T	T	C	C	6	3	0	8.59598	0.236842	0.167183	9	0.783982	32.2368	0	0.167183	33.188	6.21321e-08
SA03_16201884	G/A	G	A	A03	16201884	16	569	63	14	646	G	G	A	G	G	A	A	A	G	5	4	0	7.92724	0.877709	0.195046	9	1.08093	11.107	0	0.195046	12.383	0.0020468
SA03_16201900	A/G	A	G	A03	16201900	19160	569	61	16	646	A	A	G	A	A	G	G	G	A	5	4	0	7.92724	0.849845	0.22291	9	1.08093	11.6768	0	0.22291	12.9806	0.00151806
SA03_16221060	C/G	C	G	A03	16221060	2705717	566	65	15	646	C	C	G	C	C	G	G	G	C	5	4	0	7.88545	0.905573	0.208978	9	1.05585	10.5739	0	0.208978	11.8388	0.00268685
SA03_18926777	A/G	A	G	A03	18926777	26678	411	205	30	646	G	G	G	G	G	G	G	G	G	0	9	0	5.72601	2.85604	0.417957	9	5.72601	13.217	0	0.417957	19.361	6.2491e-05
SA03_18953455	A/T	A	T	A03	18953455	14177	406	213	27	646	T	T	T	T	T	T	T	T	T	0	9	0	5.65635	2.96749	0.376161	9	5.65635	12.2633	0	0.376161	18.2958	0.000106444
SA03_18967632	G/C	G	C	A03	18967632	20872	374	246	26	646	C	C	C	C	C	C	C	C	G	1	8	0	5.21053	3.42724	0.362229	9	3.40245	6.10114	0	0.362229	9.86581	0.00720553
SA03_18988504	C/T	C	T	A03	18988504	1978226	373	253	20	646	T	T	T	T	T	T	T	T	C	1	8	0	5.19659	3.52477	0.278638	9	3.38903	5.68199	0	0.278638	9.34966	0.00932712
SA03_20966730	C/G	C	G	A03	20966730	359995	616	16	14	646	G	C	C	C	C	C	G	C	C	7	2	0	8.58204	0.22291	0.195046	9	0.291639	14.1674	0	0.195046	14.654	0.00065753
SA03_21326725	G/T	G	T	A03	21326725	1382384	437	176	33	646	T	T	G	T	T	T	G	T	T	2	7	0	6.08824	2.45201	0.459752	9	2.74524	8.4356	0	0.459752	11.6406	0.00296673
SA03_22709109	G/A	G	A	A03	22709109	200597	515	112	19	646	A	G	A	A	A	G	A	G	G	4	5	0	7.17492	1.56037	0.264706	9	1.40491	7.5822	0	0.264706	9.25181	0.00979476
SA03_22909706	G/A	G	A	A03	22909706	724235	399	228	19	646	A	G	A	A	A	A	A	A	A	1	8	0	5.55882	3.17647	0.264706	9	3.73872	7.32462	0	0.264706	11.328	0.00346854
SA03_23633941	T/C	T	C	A03	23633941	24	591	23	32	646	T	T	C	C	T	T	T	T	T	7	2	0	8.23375	0.320433	0.44582	9	0.184865	8.80353	0	0.44582	9.43421	0.00894102
SA03_23633965	A/T	A	T	A03	23633965	17	591	23	32	646	A	A	T	T	A	A	A	A	A	7	2	0	8.23375	0.320433	0.44582	9	0.184865	8.80353	0	0.44582	9.43421	0.00894102
SA03_23633982	C/G	C	G	A03	23633982	111738	591	23	32	646	C	C	G	G	C	C	C	C	C	7	2	0	8.23375	0.320433	0.44582	9	0.184865	8.80353	0	0.44582	9.43421	0.00894102
SA03_23745720	A/T	A	T	A03	23745720	128158	612	21	13	646	A	A	A	A	T	A	A	T	A	7	2	0	8.52632	0.29257	0.181115	9	0.273229	9.96453	0	0.181115	10.4189	0.00546476
SA03_23873878	C/T	C	T	A03	23873878	72422	620	19	7	646	T	C	C	C	T	C	C	C	C	7	2	0	8.63777	0.264706	0.0975232	9	0.310531	11.3758	0	0.0975232	11.7839	0.00276163
SA03_23946300	A/G	A	G	A03	23946300	21	623	15	8	646	G	A	A	A	G	A	A	A	A	7	2	0	8.67957	0.208978	0.111455	9	0.32501	15.3497	0	0.111455	15.7862	0.000373314
SA03_23946321	C/T	C	T	A03	23946321	41153	623	15	8	646	T	C	C	C	T	C	C	C	C	7	2	0	8.67957	0.208978	0.111455	9	0.32501	15.3497	0	0.111455	15.7862	0.000373314
SA03_23987474	T/A	T	A	A03	23987474	1283129	625	15	6	646	A	T	T	T	A	T	T	T	T	7	2	0	8.70743	0.208978	0.0835913	9	0.334808	15.3497	0	0.0835913	15.7681	0.000376701
SA03_25270603	G/T	G	T	A03	25270603	1	625	14	7	646	G	G	G	T	T	G	G	G	G	7	2	0	8.70743	0.195046	0.0975232	9	0.334808	16.703	0	0.0975232	17.1353	0.000190158
SA03_25270604	A/C	A	C	A03	25270604	3	625	14	7	646	A	A	A	C	C	A	A	A	A	7	2	0	8.70743	0.195046	0.0975232	9	0.334808	16.703	0	0.0975232	17.1353	0.000190158
SA03_25270607	C/A	C	A	A03	25270607	13	625	14	7	646	C	C	C	A	A	C	C	C	C	7	2	0	8.70743	0.195046	0.0975232	9	0.334808	16.703	0	0.0975232	17.1353	0.000190158
SA03_25270620	T/C	T	C	A03	25270620	207095	625	14	7	646	T	T	T	C	C	T	T	T	T	7	2	0	8.70743	0.195046	0.0975232	9	0.334808	16.703	0	0.0975232	17.1353	0.000190158
SA03_25477715	A/G	A	G	A03	25477715	3	623	18	5	646	A	A	A	G	G	A	A	A	A	7	2	0	8.67957	0.250774	0.0696594	9	0.32501	12.2014	0	0.0696594	12.5961	0.00183993
SA03_25477718	C/T	C	T	A03	25477718	133654	623	15	8	646	C	C	C	T	T	C	C	C	C	7	2	0	8.67957	0.208978	0.111455	9	0.32501	15.3497	0	0.111455	15.7862	0.000373314
SA03_25611372	A/G	A	G	A03	25611372	301	624	18	4	646	A	A	A	G	G	A	A	A	A	7	2	0	8.6935	0.250774	0.0557276	9	0.329894	12.2014	0	0.0557276	12.587	0.00184827
SA03_25611673	G/T	G	T	A03	25611673	86	627	14	5	646	G	G	G	T	T	G	G	G	G	7	2	0	8.73529	0.195046	0.0696594	9	0.344722	16.703	0	0.0696594	17.1174	0.000191872
SA03_25611759	G/A	G	A	A03	25611759	222070	626	15	5	646	G	G	G	A	A	G	G	G	G	7	2	0	8.72136	0.208978	0.0696594	9	0.339751	15.3497	0	0.0696594	15.7591	0.000378398
SA03_25833829	G/T	G	T	A03	25833829	57	622	12	12	646	G	G	G	T	T	G	G	G	G	7	2	0	8.66563	0.167183	0.167183	9	0.320154	20.0931	0	0.167183	20.5804	3.39635e-05
SA03_25833886	C/G	C	G	A03	25833886	3	622	12	12	646	C	C	C	G	G	C	C	C	C	7	2	0	8.66563	0.167183	0.167183	9	0.320154	20.0931	0	0.167183	20.5804	3.39635e-05
SA03_25833889	C/T	C	T	A03	25833889	1	622	12	12	646	C	C	C	T	T	C	C	C	C	7	2	0	8.66563	0.167183	0.167183	9	0.320154	20.0931	0	0.167183	20.5804	3.39635e-05
SA03_25833890	T/G	T	G	A03	25833890	1	622	12	12	646	T	T	T	G	G	T	T	T	T	7	2	0	8.66563	0.167183	0.167183	9	0.320154	20.0931	0	0.167183	20.5804	3.39635e-05
SA03_25833891	A/G	A	G	A03	25833891	1	622	12	12	646	A	A	A	G	G	A	A	A	A	7	2	0	8.66563	0.167183	0.167183	9	0.320154	20.0931	0	0.167183	20.5804	3.39635e-05
SA03_25833892	A/T	A	T	A03	25833892	1	622	12	12	646	A	A	A	T	T	A	A	A	A	7	2	0	8.66563	0.167183	0.167183	9	0.320154	20.0931	0	0.167183	20.5804	3.39635e-05
SA03_25833893	G/T	G	T	A03	25833893	1	621	13	12	646	G	G	G	T	T	G	G	G	G	7	2	0	8.6517	0.181115	0.167183	9	0.315328	18.2666	0	0.167183	18.7491	8.48566e-05
SA03_25833894	T/G	T	G	A03	25833894	1	622	12	12	646	T	T	T	G	G	T	T	T	T	7	2	0	8.66563	0.167183	0.167183	9	0.320154	20.0931	0	0.167183	20.5804	3.39635e-05
SA03_25833895	T/G	T	G	A03	25833895	1976	622	12	12	646	T	T	T	G	G	T	T	T	T	7	2	0	8.66563	0.167183	0.167183	9	0.320154	20.0931	0	0.167183	20.5804	3.39635e-05
SA03_25835871	T/C	T	C	A03	25835871	3	627	12	7	646	T	T	T	C	C	T	T	T	T	7	2	0	8.73529	0.167183	0.0975232	9	0.344722	20.0931	0	0.0975232	20.5354	3.4738e-05
SA03_25835874	A/T	A	T	A03	25835874	3	627	12	7	646	A	A	A	T	T	A	A	A	A	7	2	0	8.73529	0.167183	0.0975232	9	0.344722	20.0931	0	0.0975232	20.5354	3.4738e-05
SA03_25835877	C/T	C	T	A03	25835877	6	627	12	7	646	C	C	C	T	T	C	C	C	C	7	2	0	8.73529	0.167183	0.0975232	9	0.344722	20.0931	0	0.0975232	20.5354	3.4738e-05
SA03_25835883	C/T	C	T	A03	25835883	58169	627	12	7	646	C	C	C	T	T	C	C	C	C	7	2	0	8.73529	0.167183	0.0975232	9	0.344722	20.0931	0	0.0975232	20.5354	3.4738e-05
SA03_25894052	C/A	C	A	A03	25894052	2602	631	12	3	646	C	C	C	A	A	C	C	C	C	7	2	0	8.79102	0.167183	0.0417957	9	0.36489	20.0931	0	0.0417957	20.4998	3.53611e-05
SA03_25896654	A/G	A	G	A03	25896654	8	631	12	3	646	A	A	A	G	G	A	A	A	A	7	2	0	8.79102	0.167183	0.0417957	9	0.36489	20.0931	0	0.0417957	20.4998	3.53611e-05
SA03_25896662	A/T	A	T	A03	25896662	48588	622	22	2	646	A	A	A	T	T	A	A	A	A	7	2	0	8.66563	0.306502	0.0278638	9	0.320154	9.35701	0	0.0278638	9.70502	0.00780874
SA03_25945250	C/T	C	T	A03	25945250	5965	622	18	6	646	C	C	C	T	T	C	C	C	C	7	2	0	8.66563	0.250774	0.0835913	9	0.320154	12.2014	0	0.0835913	12.6051	0.00183159
SA03_25951215	A/G	A	G	A03	25951215	3403001	619	20	7	646	A	A	A	G	G	A	A	A	A	7	2	0	8.62384	0.278638	0.0975232	9	0.305763	10.6342	0	0.0975232	11.0375	0.0040109
SA03_29354216	A/T	A	T	A03	29354216	-27696288	608	30	8	646	A	A	A	T	T	A	T	A	A	6	3	0	8.47059	0.417957	0.111455	9	0.720588	15.9513	0	0.111455	16.7833	0.000226749
SA04_1657928	G/T	G	T	A04	1657928	8509122	609	24	13	646	T	G	T	G	G	T	T	G	G	5	4	0	8.48452	0.334365	0.181115	9	1.43106	40.1862	0	0.181115	41.7984	8.38676e-10
SA04_10167050	A/C	A	C	A04	10167050	1343577	631	8	7	646	A	A	C	A	A	C	C	A	A	6	3	0	8.79102	0.111455	0.0975232	9	0.886109	74.8615	0	0.0975232	75.8451	3.39194e-17
SA04_11510627	G/T	G	T	A04	11510627	360921	624	17	5	646	G	G	T	G	G	T	G	G	G	7	2	0	8.6935	0.236842	0.0696594	9	0.329894	13.1257	0	0.0696594	13.5253	0.00115617
SA04_11871548	A/T	A	T	A04	11871548	741	629	12	5	646	A	A	T	A	A	T	A	A	A	7	2	0	8.76316	0.167183	0.0696594	9	0.354749	20.0931	0	0.0696594	20.5175	3.50492e-05
SA04_11872289	T/A	T	A	A04	11872289	37	630	13	3	646	T	T	A	T	T	A	T	T	T	7	2	0	8.77709	0.181115	0.0417957	9	0.359806	18.2666	0	0.0417957	18.6682	8.83598e-05
SA04_11872326	T/C	T	C	A04	11872326	3	630	13	3	646	T	T	C	T	T	C	T	T	T	7	2	0	8.77709	0.181115	0.0417957	9	0.359806	18.2666	0	0.0417957	18.6682	8.83598e-05
SA04_11872329	C/A	C	A	A04	11872329	128	630	13	3	646	C	C	A	C	C	A	C	C	C	7	2	0	8.77709	0.181115	0.0417957	9	0.359806	18.2666	0	0.0417957	18.6682	8.83598e-05
SA04_11872457	G/T	G	T	A04	11872457	5851145	625	11	10	646	G	G	T	G	G	T	G	G	G	7	2	0	8.70743	0.153251	0.139319	9	0.334808	22.2543	0	0.139319	22.7284	1.16036e-05
SA04_17723602	A/G	A	G	A04	17723602	88438	615	15	16	646	A	A	G	A	A	G	A	A	A	7	2	0	8.56811	0.208978	0.22291	9	0.286991	15.3497	0	0.22291	15.8596	0.000359855
SA04_17812040	A/T	A	T	A04	17812040	23	376	248	22	646	T	A	T	T	T	T	T	T	T	1	8	0	5.23839	3.45511	0.306502	9	3.42929	5.97841	0	0.306502	9.7142	0.00777301
SA04_17812063	G/T	G	T	A04	17812063	113560	380	242	24	646	T	G	T	T	T	T	T	T	T	1	8	0	5.29412	3.37152	0.334365	9	3.48301	6.35407	0	0.334365	10.1714	0.00618443
SA04_17925623	C/T	C	T	A04	17925623	72	589	44	13	646	T	C	T	C	C	T	C	C	C	6	3	0	8.20588	0.613003	0.181115	9	0.592979	9.29482	0	0.181115	10.0689	0.00650973
SA04_17925695	G/T	G	T	A04	17925695	59	586	44	16	646	T	G	T	G	G	T	G	G	G	6	3	0	8.16409	0.613003	0.22291	9	0.573643	9.29482	0	0.22291	10.0914	0.00643704
SA04_17925754	T/C	T	C	A04	17925754	60	589	46	11	646	C	T	C	T	T	C	T	T	T	6	3	0	8.20588	0.640867	0.153251	9	0.592979	8.68435	0	0.153251	9.43058	0.00895729
SA04_17925814	C/T	C	T	A04	17925814	304	588	44	14	646	T	C	T	C	C	T	C	C	C	6	3	0	8.19195	0.613003	0.195046	9	0.586508	9.29482	0	0.195046	10.0764	0.00648549
SA04_17926118	T/A	T	A	A04	17926118	6	549	89	8	646	A	T	A	T	A	A	T	A	T	4	5	0	7.64861	1.23994	0.111455	9	1.74049	11.4022	0	0.111455	13.2542	0.00132401
SA04_17926124	C/A	C	A	A04	17926124	105	549	89	8	646	A	C	A	C	A	A	C	A	C	4	5	0	7.64861	1.23994	0.111455	9	1.74049	11.4022	0	0.111455	13.2542	0.00132401
SA04_17926229	A/C	A	C	A04	17926229	24	588	43	15	646	C	A	C	A	A	C	A	A	A	6	3	0	8.19195	0.599071	0.208978	9	0.586508	9.62233	0	0.208978	10.4178	0.00546765
SA04_17926253	A/G	A	G	A04	17926253	233603	559	76	11	646	G	A	G	A	G	G	A	G	A	4	5	0	7.78793	1.05882	0.153251	9	1.84239	14.6699	0	0.153251	16.6656	0.000240501
SA04_18159856	G/A	G	A	A04	18159856	9	613	19	14	646	G	G	G	G	A	G	G	A	G	7	2	0	8.54025	0.264706	0.195046	9	0.277786	11.3758	0	0.195046	11.8486	0.00267361
SA04_18159865	C/T	C	T	A04	18159865	136112	613	19	14	646	C	C	C	C	T	C	C	T	C	7	2	0	8.54025	0.264706	0.195046	9	0.277786	11.3758	0	0.195046	11.8486	0.00267361
SA04_18295977	T/C	T	C	A04	18295977	-18268153	612	22	12	646	T	T	T	T	C	T	T	C	T	7	2	0	8.52632	0.306502	0.167183	9	0.273229	9.35701	0	0.167183	9.79742	0.0074562
SA05_27824	C/T	C	T	A05	27824	2021	577	51	18	646	C	T	T	C	C	T	T	C	C	5	4	0	8.0387	0.710526	0.250774	9	1.14866	15.229	0	0.250774	16.6285	0.000245004
SA05_29845	C/T	C	T	A05	29845	13528	577	55	14	646	C	T	T	C	C	T	T	C	C	5	4	0	8.0387	0.766254	0.195046	9	1.14866	13.6471	0	0.195046	14.9908	0.000555644
SA05_43373	C/T	C	T	A05	43373	61736	568	55	23	646	C	T	T	C	C	T	T	C	C	5	4	0	7.91331	0.766254	0.320433	9	1.07255	13.6471	0	0.320433	15.04	0.000542121
SA05_105109	G/A	G	A	A05	105109	37	567	59	20	646	G	A	A	G	G	A	A	G	G	5	4	0	7.89938	0.821981	0.278638	9	1.06419	12.2871	0	0.278638	13.63	0.00109721
SA05_105146	G/C	G	C	A05	105146	61	566	58	22	646	G	C	C	G	G	C	C	G	G	5	4	0	7.88545	0.80805	0.306502	9	1.05585	12.6088	0	0.306502	13.9712	0.000925125
SA05_105207	G/C	G	C	A05	105207	18996	571	59	16	646	G	C	C	G	G	C	C	G	G	5	4	0	7.95511	0.821981	0.22291	9	1.09774	12.2871	0	0.22291	13.6078	0.00110944
SA05_124203	T/A	T	A	A05	124203	217	555	56	35	646	T	A	A	T	T	A	A	T	T	5	4	0	7.7322	0.780186	0.487616	9	0.965431	13.2881	0	0.487616	14.7412	0.0006295
SA05_124420	T/G	T	G	A05	124420	1	551	54	41	646	T	G	G	T	T	G	G	T	T	5	4	0	7.67647	0.752322	0.571207	9	0.933176	14.0198	0	0.571207	15.5242	0.000425563
SA05_124421	T/C	T	C	A05	124421	3	551	54	41	646	T	C	C	T	T	C	C	T	T	5	4	0	7.67647	0.752322	0.571207	9	0.933176	14.0198	0	0.571207	15.5242	0.000425563
SA05_124424	G/C	G	C	A05	124424	3	551	54	41	646	G	C	C	G	G	C	C	G	G	5	4	0	7.67647	0.752322	0.571207	9	0.933176	14.0198	0	0.571207	15.5242	0.000425563
SA05_124427	A/T	A	T	A05	124427	2	551	54	41	646	A	T	T	A	A	T	T	A	A	5	4	0	7.67647	0.752322	0.571207	9	0.933176	14.0198	0	0.571207	15.5242	0.000425563
SA05_124429	G/T	G	T	A05	124429	5	551	54	41	646	G	T	T	G	G	T	T	G	G	5	4	0	7.67647	0.752322	0.571207	9	0.933176	14.0198	0	0.571207	15.5242	0.000425563
SA05_124434	A/T	A	T	A05	124434	2	551	54	41	646	A	T	T	A	A	T	T	A	A	5	4	0	7.67647	0.752322	0.571207	9	0.933176	14.0198	0	0.571207	15.5242	0.000425563
SA05_124436	A/T	A	T	A05	124436	89433	551	54	41	646	A	T	T	A	A	T	T	A	A	5	4	0	7.67647	0.752322	0.571207	9	0.933176	14.0198	0	0.571207	15.5242	0.000425563
SA05_213869	T/G	T	G	A05	213869	357531	524	108	14	646	T	T	G	G	G	G	G	T	T	4	5	0	7.30031	1.50464	0.195046	9	1.492	8.11987	0	0.195046	9.80691	0.00742088
SA05_571400	C/A	C	A	A05	571400	13	592	26	28	646	C	A	A	C	C	A	A	C	C	5	4	0	8.24768	0.362229	0.390093	9	1.27883	36.5332	0	0.390093	38.2021	5.06431e-09
SA05_571413	C/T	C	T	A05	571413	1	586	31	29	646	C	T	T	C	C	T	T	C	C	5	4	0	8.16409	0.431889	0.404025	9	1.22628	29.4785	0	0.404025	31.1088	1.75717e-07
SA05_571414	T/G	T	G	A05	571414	4	592	26	28	646	T	G	G	T	T	G	G	T	T	5	4	0	8.24768	0.362229	0.390093	9	1.27883	36.5332	0	0.390093	38.2021	5.06431e-09
SA05_571418	T/G	T	G	A05	571418	19	592	26	28	646	T	G	G	T	T	G	G	T	T	5	4	0	8.24768	0.362229	0.390093	9	1.27883	36.5332	0	0.390093	38.2021	5.06431e-09
SA05_571437	C/T	C	T	A05	571437	8	592	26	28	646	C	T	T	C	C	T	T	C	C	5	4	0	8.24768	0.362229	0.390093	9	1.27883	36.5332	0	0.390093	38.2021	5.06431e-09
SA05_571445	T/C	T	C	A05	571445	876	587	32	27	646	T	C	C	T	T	C	C	T	T	5	4	0	8.17802	0.44582	0.376161	9	1.23499	28.3347	0	0.376161	29.9459	3.14296e-07
SA05_572321	G/A	G	A	A05	572321	10976	607	25	14	646	G	A	A	G	G	A	A	G	G	5	4	0	8.45666	0.348297	0.195046	9	1.41291	38.2861	0	0.195046	39.894	2.17331e-09
SA05_583297	T/G	T	G	A05	583297	1107105	606	33	7	646	T	T	G	T	T	G	G	T	T	6	3	0	8.44272	0.459752	0.0975232	9	0.706751	14.0355	0	0.0975232	14.8398	0.000599214
SA05_1690402	T/C	T	C	A05	1690402	2	567	65	14	646	T	T	C	T	C	C	C	T	T	5	4	0	7.89938	0.905573	0.195046	9	1.06419	10.5739	0	0.195046	11.8332	0.00269437
SA05_1690404	G/A	G	A	A05	1690404	4569	567	65	14	646	G	G	A	G	A	A	A	G	G	5	4	0	7.89938	0.905573	0.195046	9	1.06419	10.5739	0	0.195046	11.8332	0.00269437
SA05_1694973	G/A	G	A	A05	1694973	6	561	72	13	646	G	G	A	G	A	A	A	G	G	5	4	0	7.81579	1.0031	0.181115	9	1.01444	8.95371	0	0.181115	10.1493	0.00625337
SA05_1694979	A/G	A	G	A05	1694979	1265751	561	72	13	646	A	A	G	A	G	G	G	A	A	5	4	0	7.81579	1.0031	0.181115	9	1.01444	8.95371	0	0.181115	10.1493	0.00625337
SA05_2960730	T/G	T	G	A05	2960730	19078	348	277	21	646	G	G	G	G	G	G	G	G	G	0	9	0	4.8483	3.85913	0.29257	9	4.8483	6.8483	0	0.29257	11.9892	0.00249221
SA05_2979808	G/A	G	A	A05	2979808	29	322	298	26	646	A	A	A	A	A	A	A	A	A	0	9	0	4.48607	4.1517	0.362229	9	4.48607	5.66177	0	0.362229	10.5101	0.00522117
SA05_2979837	T/A	T	A	A05	2979837	3	327	292	27	646	A	A	A	A	A	A	A	A	A	0	9	0	4.55573	4.06811	0.376161	9	4.55573	5.97907	0	0.376161	10.911	0.00427283
SA05_2979840	T/C	T	C	A05	2979840	186476	315	304	27	646	C	C	C	C	C	C	C	C	C	0	9	0	4.38854	4.23529	0.376161	9	4.38854	5.36029	0	0.376161	10.125	0.00632972
SA05_3166316	A/G	A	G	A05	3166316	110340	317	299	30	646	A	A	A	A	A	A	A	A	A	9	0	0	4.41641	4.16563	0.417957	9	4.7571	4.16563	0	0.417957	9.34069	0.00936902
SA05_3276656	T/A	T	A	A05	3276656	2887040	315	314	17	646	T	T	T	T	T	T	T	T	T	9	0	0	4.38854	4.37461	0.236842	9	4.84569	4.37461	0	0.236842	9.45714	0.00883909
SA05_6163696	C/A	C	A	A05	6163696	190855	314	299	33	646	A	A	A	A	A	A	A	A	A	0	9	0	4.37461	4.16563	0.459752	9	4.37461	5.61045	0	0.459752	10.4448	0.00539432
SA05_6354551	C/T	C	T	A05	6354551	70	345	269	32	646	T	T	T	T	T	T	T	T	T	0	9	0	4.8065	3.74768	0.44582	9	4.8065	7.36106	0	0.44582	12.6134	0.00182406
SA05_6354621	C/A	C	A	A05	6354621	1	327	283	36	646	A	A	A	A	A	A	A	A	A	0	9	0	4.55573	3.94272	0.501548	9	4.55573	6.48689	0	0.501548	11.5442	0.00311326
SA05_6354622	A/G	A	G	A05	6354622	10	337	272	37	646	G	G	G	G	G	G	G	G	G	0	9	0	4.69505	3.78947	0.51548	9	4.69505	7.16447	0	0.51548	12.375	0.00205496
SA05_6354632	T/C	T	C	A05	6354632	136363	330	282	34	646	C	C	C	C	C	C	C	C	C	0	9	0	4.59752	3.92879	0.473684	9	4.59752	6.54581	0	0.473684	11.617	0.0030019
SA05_6490995	A/G	A	G	A05	6490995	102794	364	246	36	646	G	G	G	G	G	G	G	A	G	1	8	0	5.07121	3.42724	0.501548	9	3.2684	6.10114	0	0.501548	9.87109	0.00718656
SA05_6593789	A/T	A	T	A05	6593789	4730	379	229	38	646	T	T	T	T	T	T	T	A	T	1	8	0	5.28019	3.1904	0.529412	9	3.46957	7.25057	0	0.529412	11.2496	0.00360737
SA05_6598519	G/A	G	A	A05	6598519	8	364	243	39	646	A	A	A	A	A	A	A	G	A	1	8	0	5.07121	3.38545	0.543344	9	3.2684	6.28988	0	0.543344	10.1016	0.00640412
SA05_6598527	C/T	C	T	A05	6598527	96294	364	243	39	646	T	T	T	T	T	T	T	C	T	1	8	0	5.07121	3.38545	0.543344	9	3.2684	6.28988	0	0.543344	10.1016	0.00640412
SA05_6694821	A/G	A	G	A05	6694821	8	358	249	39	646	G	G	G	G	G	G	G	A	G	1	8	0	4.98762	3.46904	0.543344	9	3.18811	5.91795	0	0.543344	9.6494	0.00802895
SA05_6694829	A/G	A	G	A05	6694829	2384	352	255	39	646	G	G	G	G	G	G	G	A	G	1	8	0	4.90402	3.55263	0.543344	9	3.10794	5.56745	0	0.543344	9.21873	0.00995814
SA05_6697213	T/G	T	G	A05	6697213	1	354	252	40	646	G	G	G	G	G	G	G	T	G	1	8	0	4.93189	3.51084	0.557276	9	3.13465	5.74011	0	0.557276	9.43204	0.00895074
SA05_6697214	T/G	T	G	A05	6697214	237	359	249	38	646	G	G	G	G	G	G	G	T	G	1	8	0	5.00155	3.46904	0.529412	9	3.20149	5.91795	0	0.529412	9.64884	0.00803119
SA05_6697451	T/C	T	C	A05	6697451	14	355	251	40	646	C	C	C	C	C	C	C	T	C	1	8	0	4.94582	3.4969	0.557276	9	3.14801	5.79881	0	0.557276	9.50409	0.008634
SA05_6697465	A/T	A	T	A05	6697465	36	355	251	40	646	T	T	T	T	T	T	T	A	T	1	8	0	4.94582	3.4969	0.557276	9	3.14801	5.79881	0	0.557276	9.50409	0.008634
SA05_6697501	G/C	G	C	A05	6697501	5637271	355	251	40	646	C	C	C	C	C	C	C	G	C	1	8	0	4.94582	3.4969	0.557276	9	3.14801	5.79881	0	0.557276	9.50409	0.008634
SA05_12334772	G/A	G	A	A05	12334772	5227321	575	61	10	646	A	G	A	A	G	A	A	G	G	4	5	0	8.01084	0.849845	0.139319	9	2.00813	20.267	0	0.139319	22.4144	1.3576e-05
SA05_17562093	T/C	T	C	A05	17562093	14	424	198	24	646	C	C	C	C	C	C	C	T	C	1	8	0	5.90712	2.75851	0.334365	9	4.07641	9.95941	0	0.334365	14.3702	0.000757799
SA05_17562107	C/A	C	A	A05	17562107	1252959	424	198	24	646	A	A	A	A	A	A	A	C	A	1	8	0	5.90712	2.75851	0.334365	9	4.07641	9.95941	0	0.334365	14.3702	0.000757799
SA05_18815066	C/T	C	T	A05	18815066	549254	559	75	12	646	C	T	T	T	C	T	T	C	C	4	5	0	7.78793	1.04489	0.167183	9	1.84239	14.9708	0	0.167183	16.9804	0.000205473
SA05_19364320	G/A	G	A	A05	19364320	5408	545	83	18	646	G	A	A	A	G	A	A	G	G	4	5	0	7.59288	1.15635	0.250774	9	1.70012	12.7762	0	0.250774	14.7271	0.00063396
SA05_19369728	T/C	T	C	A05	19369728	12	551	76	19	646	T	C	C	C	T	C	C	T	T	4	5	0	7.67647	1.05882	0.264706	9	1.76076	14.6699	0	0.264706	16.6954	0.000236941
SA05_19369740	C/T	C	T	A05	19369740	39	551	76	19	646	C	T	T	T	C	T	T	C	C	4	5	0	7.67647	1.05882	0.264706	9	1.76076	14.6699	0	0.264706	16.6954	0.000236941
SA05_19369779	G/T	G	T	A05	19369779	361	551	76	19	646	G	T	T	T	G	T	T	G	G	4	5	0	7.67647	1.05882	0.264706	9	1.76076	14.6699	0	0.264706	16.6954	0.000236941
SA05_19370140	A/G	A	G	A05	19370140	3	548	88	10	646	A	G	G	G	A	G	G	A	A	4	5	0	7.63467	1.22601	0.139319	9	1.73038	11.6174	0	0.139319	13.4871	0.00117845
SA05_19370143	C/T	C	T	A05	19370143	15	548	88	10	646	C	T	T	T	C	T	T	C	C	4	5	0	7.63467	1.22601	0.139319	9	1.73038	11.6174	0	0.139319	13.4871	0.00117845
SA05_19370158	G/A	G	A	A05	19370158	1410927	548	88	10	646	G	A	A	A	G	A	A	G	G	4	5	0	7.63467	1.22601	0.139319	9	1.73038	11.6174	0	0.139319	13.4871	0.00117845
SA05_20781085	A/G	A	G	A05	20781085	1	591	43	12	646	A	A	G	A	A	G	G	A	A	6	3	0	8.23375	0.599071	0.167183	9	0.605997	9.62233	0	0.167183	10.3955	0.00552897
SA05_20781086	C/T	C	T	A05	20781086	657484	597	40	9	646	C	C	T	C	C	T	T	C	C	6	3	0	8.31734	0.557276	0.125387	9	0.645646	10.7073	0	0.125387	11.4783	0.00321749
SA05_21438570	T/A	T	A	A05	21438570	97	557	71	18	646	T	T	A	T	T	A	A	A	T	5	4	0	7.76006	0.989164	0.250774	9	0.981686	9.16444	0	0.250774	10.3969	0.00552513
SA05_21438667	G/C	G	C	A05	21438667	9483	558	70	18	646	G	G	C	G	G	C	C	C	G	5	4	0	7.77399	0.975232	0.250774	9	0.989844	9.38158	0	0.250774	10.6222	0.00493649
SA05_21448150	A/G	A	G	A05	21448150	21	596	40	10	646	A	A	G	A	A	G	G	A	A	6	3	0	8.30341	0.557276	0.139319	9	0.638976	10.7073	0	0.139319	11.4856	0.00320583
SA05_21448171	G/A	G	A	A05	21448171	2	596	40	10	646	G	G	A	G	G	A	A	G	G	6	3	0	8.30341	0.557276	0.139319	9	0.638976	10.7073	0	0.139319	11.4856	0.00320583
SA05_21448173	G/T	G	T	A05	21448173	705931	596	40	10	646	G	G	T	G	G	T	T	G	G	6	3	0	8.30341	0.557276	0.139319	9	0.638976	10.7073	0	0.139319	11.4856	0.00320583
SA05_22154104	A/G	A	G	A05	22154104	9	507	88	51	646	G	G	A	A	G	A	G	A	G	4	5	0	7.06347	1.22601	0.710526	9	1.32864	11.6174	0	0.710526	13.6566	0.0010827
SA05_22154113	C/T	C	T	A05	22154113	465364	507	88	51	646	T	T	C	C	T	C	T	C	T	4	5	0	7.06347	1.22601	0.710526	9	1.32864	11.6174	0	0.710526	13.6566	0.0010827
SA05_22619477	A/G	A	G	A05	22619477	227671	569	60	17	646	G	G	A	A	A	A	G	A	G	5	4	0	7.92724	0.835913	0.236842	9	1.08093	11.9767	0	0.236842	13.2944	0.00129764
SA05_22847148	C/G	C	G	A05	22847148	2	516	92	38	646	G	G	C	C	G	C	G	C	G	4	5	0	7.18885	1.28173	0.529412	9	1.41452	10.7866	0	0.529412	12.7305	0.00172031
SA05_22847150	G/A	G	A	A05	22847150	14	514	94	38	646	A	A	G	G	A	G	A	G	A	4	5	0	7.16099	1.3096	0.529412	9	1.39532	10.3994	0	0.529412	12.3242	0.00210786
SA05_22847164	A/G	A	G	A05	22847164	3	516	92	38	646	G	G	A	A	G	A	G	A	G	4	5	0	7.18885	1.28173	0.529412	9	1.41452	10.7866	0	0.529412	12.7305	0.00172031
SA05_22847167	A/G	A	G	A05	22847167	3	516	92	38	646	G	G	A	A	G	A	G	A	G	4	5	0	7.18885	1.28173	0.529412	9	1.41452	10.7866	0	0.529412	12.7305	0.00172031
SA05_22847170	C/A	C	A	A05	22847170	1	514	94	38	646	A	A	C	C	A	C	A	C	A	4	5	0	7.16099	1.3096	0.529412	9	1.39532	10.3994	0	0.529412	12.3242	0.00210786
SA05_22847171	T/C	T	C	A05	22847171	-22691966	514	94	38	646	C	C	T	T	C	T	C	T	C	4	5	0	7.16099	1.3096	0.529412	9	1.39532	10.3994	0	0.529412	12.3242	0.00210786
SA06_155205	A/T	A	T	A06	155205	6	439	166	41	646	A	T	T	T	A	T	T	T	T	2	7	0	6.1161	2.31269	0.571207	9	2.77011	9.50011	0	0.571207	12.8414	0.00162749
SA06_155211	G/A	G	A	A06	155211	10830	439	166	41	646	G	A	A	A	G	A	A	A	A	2	7	0	6.1161	2.31269	0.571207	9	2.77011	9.50011	0	0.571207	12.8414	0.00162749
SA06_166041	A/C	A	C	A06	166041	5270	440	171	35	646	A	C	C	C	A	C	C	C	C	2	7	0	6.13003	2.38235	0.487616	9	2.78256	8.95025	0	0.487616	12.2204	0.00222008
SA06_171311	C/A	C	A	A06	171311	43578	472	142	32	646	C	A	A	C	C	A	A	A	A	3	6	0	6.57585	1.97833	0.44582	9	1.9445	8.17551	0	0.44582	10.5658	0.00507762
SA06_214889	C/T	C	T	A06	214889	43120	441	168	37	646	C	T	T	T	C	T	T	T	T	2	7	0	6.14396	2.34056	0.51548	9	2.79501	9.27574	0	0.51548	12.5862	0.00184899
SA06_258009	T/A	T	A	A06	258009	21	442	162	42	646	T	A	A	A	T	A	A	A	A	2	7	0	6.15789	2.25697	0.585139	9	2.80747	9.96753	0	0.585139	13.3601	0.00125569
SA06_258030	C/T	C	T	A06	258030	6	442	162	42	646	C	T	T	T	C	T	T	T	T	2	7	0	6.15789	2.25697	0.585139	9	2.80747	9.96753	0	0.585139	13.3601	0.00125569
SA06_258036	A/G	A	G	A06	258036	18	442	162	42	646	A	G	G	G	A	G	G	G	G	2	7	0	6.15789	2.25697	0.585139	9	2.80747	9.96753	0	0.585139	13.3601	0.00125569
SA06_258054	T/C	T	C	A06	258054	9	442	162	42	646	T	C	C	C	T	C	C	C	C	2	7	0	6.15789	2.25697	0.585139	9	2.80747	9.96753	0	0.585139	13.3601	0.00125569
SA06_258063	T/A	T	A	A06	258063	3	442	162	42	646	T	A	A	A	T	A	A	A	A	2	7	0	6.15789	2.25697	0.585139	9	2.80747	9.96753	0	0.585139	13.3601	0.00125569
SA06_258066	T/G	T	G	A06	258066	245	442	162	42	646	T	G	G	G	T	G	G	G	G	2	7	0	6.15789	2.25697	0.585139	9	2.80747	9.96753	0	0.585139	13.3601	0.00125569
SA06_258311	G/A	G	A	A06	258311	5168	421	189	36	646	G	A	A	A	G	A	A	A	A	2	7	0	5.86533	2.63313	0.501548	9	2.5473	7.24218	0	0.501548	10.291	0.00582548
SA06_263479	A/C	A	C	A06	263479	3	421	188	37	646	A	C	C	C	A	C	C	C	C	2	7	0	5.86533	2.6192	0.51548	9	2.5473	7.32723	0	0.51548	10.39	0.00554418
SA06_263482	C/T	C	T	A06	263482	515	421	188	37	646	C	T	T	T	C	T	T	T	T	2	7	0	5.86533	2.6192	0.51548	9	2.5473	7.32723	0	0.51548	10.39	0.00554418
SA06_263997	T/A	T	A	A06	263997	56	415	187	44	646	T	A	A	A	T	A	A	A	A	2	7	0	5.78173	2.60526	0.613003	9	2.47357	7.41334	0	0.613003	10.4999	0.00524774
SA06_264053	G/C	G	C	A06	264053	2	421	184	41	646	G	C	C	C	G	C	C	C	C	2	7	0	5.86533	2.56347	0.571207	9	2.5473	7.6782	0	0.571207	10.7967	0.00452402
SA06_264055	A/G	A	G	A06	264055	1778	421	184	41	646	A	G	G	G	A	G	G	G	G	2	7	0	5.86533	2.56347	0.571207	9	2.5473	7.6782	0	0.571207	10.7967	0.00452402
SA06_265833	C/T	C	T	A06	265833	1632446	406	200	40	646	C	T	T	T	C	T	T	T	T	2	7	0	5.65635	2.78638	0.557276	9	2.36352	6.37193	0	0.557276	9.29273	0.00959644
SA06_1898279	A/C	A	C	A06	1898279	88	591	43	12	646	A	A	A	A	C	C	C	A	A	6	3	0	8.23375	0.599071	0.167183	9	0.605997	9.62233	0	0.167183	10.3955	0.00552897
SA06_1898367	A/T	A	T	A06	1898367	6	590	40	16	646	A	A	T	A	A	T	T	A	A	6	3	0	8.21981	0.557276	0.22291	9	0.599475	10.7073	0	0.22291	11.5297	0.00313593
SA06_1898373	C/T	C	T	A06	1898373	2576	596	33	17	646	C	C	T	C	C	T	T	C	C	6	3	0	8.30341	0.459752	0.236842	9	0.638976	14.0355	0	0.236842	14.9113	0.000578158
SA06_1900949	T/C	T	C	A06	1900949	362862	582	55	9	646	C	T	T	T	C	C	C	T	T	5	4	0	8.10836	0.766254	0.125387	9	1.1916	13.6471	0	0.125387	14.964	0.000563117
SA06_2263811	G/C	G	C	A06	2263811	1	596	38	12	646	G	G	G	G	C	C	C	G	G	6	3	0	8.30341	0.529412	0.167183	9	0.638976	11.5294	0	0.167183	12.3356	0.00209587
SA06_2263812	C/T	C	T	A06	2263812	2	596	38	12	646	C	C	C	C	T	T	T	C	C	6	3	0	8.30341	0.529412	0.167183	9	0.638976	11.5294	0	0.167183	12.3356	0.00209587
SA06_2263814	C/G	C	G	A06	2263814	2	596	38	12	646	C	C	C	C	G	G	G	C	C	6	3	0	8.30341	0.529412	0.167183	9	0.638976	11.5294	0	0.167183	12.3356	0.00209587
SA06_2263816	A/C	A	C	A06	2263816	23	596	38	12	646	A	A	A	A	C	C	C	A	A	6	3	0	8.30341	0.529412	0.167183	9	0.638976	11.5294	0	0.167183	12.3356	0.00209587
SA06_2263839	C/A	C	A	A06	2263839	165001	597	38	11	646	A	C	C	C	A	A	A	C	C	5	4	0	8.31734	0.529412	0.153251	9	1.32311	22.7516	0	0.153251	24.228	5.48224e-06
SA06_2428840	C/G	C	G	A06	2428840	19854	609	26	11	646	G	C	C	C	C	G	G	C	C	6	3	0	8.48452	0.362229	0.153251	9	0.727541	19.2084	0	0.153251	20.0892	4.34201e-05
SA06_2448694	A/C	A	C	A06	2448694	33	604	32	10	646	C	A	A	A	A	C	C	A	A	6	3	0	8.41486	0.44582	0.139319	9	0.693006	14.6333	0	0.139319	15.4656	0.000438205
SA06_2448727	G/A	G	A	A06	2448727	8050	603	33	10	646	A	G	G	G	G	A	A	G	G	6	3	0	8.40093	0.459752	0.139319	9	0.686169	14.0355	0	0.139319	14.861	0.000592892
SA06_2456777	C/A	C	A	A06	2456777	2338	603	35	8	646	A	C	C	C	C	A	A	C	C	6	3	0	8.40093	0.487616	0.111455	9	0.686169	12.9448	0	0.111455	13.7424	0.00103724
SA06_2459115	G/A	G	A	A06	2459115	429	592	43	11	646	A	G	G	G	G	A	A	G	G	6	3	0	8.24768	0.599071	0.153251	9	0.612543	9.62233	0	0.153251	10.3881	0.00554943
SA06_2459544	C/G	C	G	A06	2459544	11645	602	36	8	646	G	C	C	C	C	G	G	C	C	6	3	0	8.387	0.501548	0.111455	9	0.679356	12.446	0	0.111455	13.2368	0.00133556
SA06_2471189	G/C	G	C	A06	2471189	6467	605	39	2	646	C	G	G	G	G	C	C	G	G	6	3	0	8.42879	0.543344	0.0278638	9	0.699867	11.1074	0	0.0278638	11.8352	0.00269168
SA06_2477656	C/G	C	G	A06	2477656	14	590	45	11	646	G	C	C	C	C	G	G	C	C	6	3	0	8.21981	0.626935	0.153251	9	0.599475	8.98249	0	0.153251	9.73522	0.00769174
SA06_2477670	T/C	T	C	A06	2477670	1887	590	45	11	646	C	T	T	T	T	C	C	T	T	6	3	0	8.21981	0.626935	0.153251	9	0.599475	8.98249	0	0.153251	9.73522	0.00769174
SA06_2479557	T/G	T	G	A06	2479557	3072	589	45	12	646	G	T	T	T	T	G	G	T	T	6	3	0	8.20588	0.626935	0.167183	9	0.592979	8.98249	0	0.167183	9.74265	0.0076632
SA06_2482629	G/A	G	A	A06	2482629	506060	594	43	9	646	A	G	G	G	G	A	A	G	G	6	3	0	8.27554	0.599071	0.125387	9	0.62571	9.62233	0	0.125387	10.3734	0.00559036
SA06_2988689	C/T	C	T	A06	2988689	161157	604	24	18	646	C	C	T	C	C	T	T	C	C	6	3	0	8.41486	0.334365	0.250774	9	0.693006	21.251	0	0.250774	22.1948	1.51516e-05
SA06_3149846	G/A	G	A	A06	3149846	6	595	45	6	646	G	G	A	G	G	A	A	G	G	6	3	0	8.28947	0.626935	0.0835913	9	0.632331	8.98249	0	0.0835913	9.69841	0.00783459
SA06_3149852	A/T	A	T	A06	3149852	401	595	45	6	646	A	A	T	A	A	T	T	A	A	6	3	0	8.28947	0.626935	0.0835913	9	0.632331	8.98249	0	0.0835913	9.69841	0.00783459
SA06_3150253	G/T	G	T	A06	3150253	19	599	40	7	646	G	G	T	G	G	T	T	G	G	6	3	0	8.3452	0.557276	0.0975232	9	0.659058	10.7073	0	0.0975232	11.4639	0.00324082
SA06_3150272	G/A	G	A	A06	3150272	423512	599	40	7	646	G	G	A	G	G	A	A	G	G	6	3	0	8.3452	0.557276	0.0975232	9	0.659058	10.7073	0	0.0975232	11.4639	0.00324082
SA06_3573784	T/C	T	C	A06	3573784	1269437	429	206	11	646	T	C	C	C	C	C	C	C	C	1	8	0	5.97678	2.86997	0.153251	9	4.14409	9.16986	0	0.153251	13.4672	0.00119024
SA06_4843221	A/G	A	G	A06	4843221	40	545	95	6	646	A	A	G	A	A	G	G	G	G	4	5	0	7.59288	1.32353	0.0835913	9	1.70012	10.2124	0	0.0835913	11.9961	0.00248356
SA06_4843261	C/G	C	G	A06	4843261	15493099	546	94	6	646	C	C	G	C	C	G	G	G	G	4	5	0	7.60681	1.3096	0.0835913	9	1.71019	10.3994	0	0.0835913	12.1932	0.00225049
SA06_20336360	T/C	T	C	A06	20336360	5	439	195	12	646	C	C	T	C	C	C	C	C	T	2	7	0	6.1161	2.71672	0.167183	9	2.77011	6.75319	0	0.167183	9.69048	0.00786573
SA06_20336365	C/A	C	A	A06	20336365	15	439	195	12	646	A	A	C	A	A	A	A	A	C	2	7	0	6.1161	2.71672	0.167183	9	2.77011	6.75319	0	0.167183	9.69048	0.00786573
SA06_20336380	A/G	A	G	A06	20336380	38364	439	195	12	646	G	G	A	G	G	G	G	G	A	2	7	0	6.1161	2.71672	0.167183	9	2.77011	6.75319	0	0.167183	9.69048	0.00786573
SA06_20374744	G/T	G	T	A06	20374744	2040	398	213	35	646	T	T	T	T	T	T	T	T	T	0	9	0	5.54489	2.96749	0.487616	9	5.54489	12.2633	0	0.487616	18.2958	0.000106444
SA06_20376784	C/T	C	T	A06	20376784	44935	606	24	16	646	C	C	T	C	C	T	T	C	C	6	3	0	8.44272	0.334365	0.22291	9	0.706751	21.251	0	0.22291	22.1807	1.52589e-05
SA06_20421719	A/G	A	G	A06	20421719	823772	608	21	17	646	A	A	G	A	A	G	G	A	A	6	3	0	8.47059	0.29257	0.236842	9	0.720588	25.0545	0	0.236842	26.0119	2.24692e-06
SA06_21245491	A/G	A	G	A06	21245491	171686	585	35	26	646	A	A	G	A	A	G	G	A	A	6	3	0	8.15015	0.487616	0.362229	9	0.567249	12.9448	0	0.362229	13.8742	0.000971064
SA06_21417177	C/A	C	A	A06	21417177	6	593	37	16	646	C	C	A	C	C	A	A	C	C	6	3	0	8.26161	0.51548	0.22291	9	0.619114	11.9749	0	0.22291	12.817	0.00164752
SA06_21417183	C/A	C	A	A06	21417183	232714	593	37	16	646	C	C	A	C	C	A	A	C	C	6	3	0	8.26161	0.51548	0.22291	9	0.619114	11.9749	0	0.22291	12.817	0.00164752
SA06_21649897	G/A	G	A	A06	21649897	66	526	109	11	646	A	G	A	G	A	A	A	G	G	4	5	0	7.32817	1.51858	0.153251	9	1.51153	7.98137	0	0.153251	9.64615	0.00804203
SA06_21649963	G/C	G	C	A06	21649963	86614	605	31	10	646	C	G	G	G	C	C	C	G	G	5	4	0	8.42879	0.431889	0.139319	9	1.39482	29.4785	0	0.139319	31.0126	1.84372e-07
SA06_21736577	C/A	C	A	A06	21736577	2397	611	27	8	646	C	C	C	C	A	A	A	C	C	6	3	0	8.51238	0.376161	0.111455	9	0.741516	18.3021	0	0.111455	19.1551	6.92679e-05
SA06_21738974	C/A	C	A	A06	21738974	30385	597	43	6	646	C	C	C	C	A	A	A	C	C	6	3	0	8.31734	0.599071	0.0835913	9	0.645646	9.62233	0	0.0835913	10.3516	0.0056518
SA06_21769359	C/T	C	T	A06	21769359	30	608	23	15	646	C	C	C	C	T	T	T	C	C	6	3	0	8.47059	0.320433	0.208978	9	0.720588	22.4074	0	0.208978	23.337	8.55942e-06
SA06_21769389	A/G	A	G	A06	21769389	144	608	23	15	646	A	A	A	A	G	G	G	A	A	6	3	0	8.47059	0.320433	0.208978	9	0.720588	22.4074	0	0.208978	23.337	8.55942e-06
SA06_21769533	G/A	G	A	A06	21769533	15	611	25	10	646	G	G	G	G	A	A	A	G	G	6	3	0	8.51238	0.348297	0.139319	9	0.741516	20.1883	0	0.139319	21.0691	2.66009e-05
SA06_21769548	C/T	C	T	A06	21769548	24362	611	25	10	646	C	C	C	C	T	T	T	C	C	6	3	0	8.51238	0.348297	0.139319	9	0.741516	20.1883	0	0.139319	21.0691	2.66009e-05
SA06_21793910	A/G	A	G	A06	21793910	13	610	26	10	646	A	A	A	A	G	G	G	A	A	6	3	0	8.49845	0.362229	0.139319	9	0.734518	19.2084	0	0.139319	20.0822	4.35714e-05
SA06_21793923	A/G	A	G	A06	21793923	37121	610	26	10	646	A	A	A	A	G	G	G	A	A	6	3	0	8.49845	0.362229	0.139319	9	0.734518	19.2084	0	0.139319	20.0822	4.35714e-05
SA06_21831044	G/A	G	A	A06	21831044	28822	599	38	9	646	G	G	G	G	A	A	A	G	G	6	3	0	8.3452	0.529412	0.125387	9	0.659058	11.5294	0	0.125387	12.3139	0.00211875
SA06_21859866	A/T	A	T	A06	21859866	97758	536	101	9	646	A	T	A	A	T	T	T	A	T	4	5	0	7.46749	1.40712	0.125387	9	1.61011	9.1739	0	0.125387	10.9094	0.00427617
SA06_21957624	G/A	G	A	A06	21957624	685848	611	24	11	646	G	G	G	G	A	A	A	G	G	6	3	0	8.51238	0.334365	0.153251	9	0.741516	21.251	0	0.153251	22.1458	1.55275e-05
SA06_22643472	T/A	T	A	A06	22643472	69453	530	106	10	646	T	A	T	T	A	A	A	T	A	4	5	0	7.3839	1.47678	0.139319	9	1.55078	8.4055	0	0.139319	10.0956	0.00642346
SA06_22712925	C/T	C	T	A06	22712925	2	514	110	22	646	C	T	C	C	T	T	T	C	T	4	5	0	7.16099	1.53251	0.306502	9	1.39532	7.84564	0	0.306502	9.54746	0.00844881
SA06_22712927	G/A	G	A	A06	22712927	43	514	110	22	646	G	A	G	G	A	A	A	G	A	4	5	0	7.16099	1.53251	0.306502	9	1.39532	7.84564	0	0.306502	9.54746	0.00844881
SA06_22712970	T/A	T	A	A06	22712970	93	513	110	23	646	T	A	T	T	A	A	A	T	A	4	5	0	7.14706	1.53251	0.320433	9	1.38574	7.84564	0	0.320433	9.55181	0.00843043
SA06_22713063	A/T	A	T	A06	22713063	15	513	109	24	646	A	T	A	A	T	T	T	A	T	4	5	0	7.14706	1.51858	0.334365	9	1.38574	7.98137	0	0.334365	9.70148	0.0078226
SA06_22713078	A/T	A	T	A06	22713078	6	513	109	24	646	A	T	A	A	T	T	T	A	T	4	5	0	7.14706	1.51858	0.334365	9	1.38574	7.98137	0	0.334365	9.70148	0.0078226
SA06_22713084	T/G	T	G	A06	22713084	81609	513	109	24	646	T	G	T	T	G	G	G	T	G	4	5	0	7.14706	1.51858	0.334365	9	1.38574	7.98137	0	0.334365	9.70148	0.0078226
SA06_22794693	G/A	G	A	A06	22794693	1348	528	104	14	646	G	A	G	G	A	A	A	G	A	4	5	0	7.35604	1.44892	0.195046	9	1.53112	8.70319	0	0.195046	10.4294	0.00543618
SA06_22796041	T/G	T	G	A06	22796041	417743	528	107	11	646	T	G	T	T	G	G	G	T	G	4	5	0	7.35604	1.49071	0.153251	9	1.53112	8.26122	0	0.153251	9.94559	0.00692376
SA06_23213784	C/G	C	G	A06	23213784	1116737	415	221	10	646	G	G	G	C	G	G	G	G	G	1	8	0	5.78173	3.07895	0.139319	9	3.95469	7.86527	0	0.139319	11.9593	0.00252973
SA06_24330521	A/G	A	G	A06	24330521	3	582	60	4	646	A	A	G	G	A	G	G	A	A	5	4	0	8.10836	0.835913	0.0557276	9	1.1916	11.9767	0	0.0557276	13.224	0.00134416
SA06_24330524	G/A	G	A	A06	24330524	66	582	60	4	646	G	G	A	A	G	A	A	G	G	5	4	0	8.10836	0.835913	0.0557276	9	1.1916	11.9767	0	0.0557276	13.224	0.00134416
SA06_24330590	A/G	A	G	A06	24330590	-17230197	585	59	2	646	A	A	G	G	A	G	G	A	A	5	4	0	8.15015	0.821981	0.0278638	9	1.21758	12.2871	0	0.0278638	13.5326	0.00115196
SA07_7100393	T/C	T	C	A07	7100393	1651788	553	72	21	646	T	T	T	C	C	T	T	C	C	5	4	0	7.70433	1.0031	0.29257	9	0.949261	8.95371	0	0.29257	10.1955	0.00611035
SA07_8752181	A/C	A	C	A07	8752181	5130644	444	153	49	646	A	C	C	A	C	C	C	A	C	3	6	0	6.18576	2.13158	0.682663	9	1.64071	7.02047	0	0.682663	9.34384	0.00935427
SA07_13882825	A/C	A	C	A07	13882825	257060	330	309	7	646	C	C	C	C	C	C	C	C	C	0	9	0	4.59752	4.30495	0.0975232	9	4.59752	5.12049	0	0.0975232	9.81553	0.00738897
SA07_14139885	G/A	G	A	A07	14139885	83050	501	127	18	646	A	G	A	A	A	A	A	G	G	3	6	0	6.97988	1.76935	0.250774	9	2.2693	10.1158	0	0.250774	12.6359	0.00180366
SA07_14222935	T/A	T	A	A07	14222935	77175	493	132	21	646	A	T	A	A	A	A	A	T	T	3	6	0	6.86842	1.83901	0.29257	9	2.17877	9.41477	0	0.29257	11.8861	0.00262401
SA07_14300110	A/C	A	C	A07	14300110	419069	494	132	20	646	C	A	C	C	C	C	C	A	A	3	6	0	6.88235	1.83901	0.278638	9	2.19005	9.41477	0	0.278638	11.8834	0.00262749
SA07_14719179	A/T	A	T	A07	14719179	22316	464	166	16	646	T	A	T	A	T	T	T	T	T	2	7	0	6.4644	2.31269	0.22291	9	3.08317	9.50011	0	0.22291	12.8062	0.00165642
SA07_14741495	A/T	A	T	A07	14741495	9	486	144	16	646	T	A	T	T	T	T	T	A	A	3	6	0	6.7709	2.00619	0.22291	9	2.10012	7.95064	0	0.22291	10.2737	0.00587628
SA07_14741504	A/G	A	G	A07	14741504	39	490	139	17	646	G	A	G	G	G	G	G	A	A	3	6	0	6.82663	1.93653	0.236842	9	2.14499	8.52646	0	0.236842	10.9083	0.00427852
SA07_14741543	C/G	C	G	A07	14741543	75545	490	139	17	646	G	C	G	G	G	G	G	C	C	3	6	0	6.82663	1.93653	0.236842	9	2.14499	8.52646	0	0.236842	10.9083	0.00427852
SA07_14817088	T/C	T	C	A07	14817088	140	401	231	14	646	C	C	C	T	C	C	C	C	C	1	8	0	5.58669	3.21827	0.195046	9	3.76568	7.10475	0	0.195046	11.0655	0.00395514
SA07_14817228	T/C	T	C	A07	14817228	3468	453	175	18	646	C	T	C	T	C	C	C	C	C	2	7	0	6.31115	2.43808	0.250774	9	2.94494	8.53586	0	0.250774	11.7316	0.00283479
SA07_14820696	T/C	T	C	A07	14820696	4	348	280	18	646	C	C	C	C	C	C	C	C	C	0	9	0	4.8483	3.90093	0.250774	9	4.8483	6.66521	0	0.250774	11.7643	0.0027888
SA07_14820700	A/T	A	T	A07	14820700	3256854	329	298	19	646	T	T	T	T	T	T	T	T	T	0	9	0	4.58359	4.1517	0.264706	9	4.58359	5.66177	0	0.264706	10.5101	0.00522117
SA07_18077554	G/A	G	A	A07	18077554	6	371	247	28	646	A	A	A	G	A	A	A	A	A	1	8	0	5.16873	3.44118	0.390093	9	3.3622	6.03947	0	0.390093	9.79176	0.00747732
SA07_18077560	T/C	T	C	A07	18077560	36	371	247	28	646	C	C	C	T	C	C	C	C	C	1	8	0	5.16873	3.44118	0.390093	9	3.3622	6.03947	0	0.390093	9.79176	0.00747732
SA07_18077596	G/C	G	C	A07	18077596	638663	371	247	28	646	C	C	C	G	C	C	C	C	C	1	8	0	5.16873	3.44118	0.390093	9	3.3622	6.03947	0	0.390093	9.79176	0.00747732
SA07_18716259	C/T	C	T	A07	18716259	26	615	22	9	646	C	C	C	C	C	T	T	C	C	7	2	0	8.56811	0.306502	0.125387	9	0.286991	9.35701	0	0.125387	9.76938	0.00756145
SA07_18716285	T/G	T	G	A07	18716285	4036621	614	21	11	646	T	T	T	T	T	G	G	T	T	7	2	0	8.55418	0.29257	0.153251	9	0.282374	9.96453	0	0.153251	10.4002	0.00551615
SA07_22752906	C/T	C	T	A07	22752906	16	620	18	8	646	C	T	C	T	C	C	C	C	C	7	2	0	8.63777	0.250774	0.111455	9	0.310531	12.2014	0	0.111455	12.6234	0.00181497
SA07_22752922	G/T	G	T	A07	22752922	-12804809	620	17	9	646	G	T	G	T	G	G	G	G	G	7	2	0	8.63777	0.236842	0.125387	9	0.310531	13.1257	0	0.125387	13.5616	0.00113534
SA08_9948113	A/G	A	G	A08	9948113	24	630	10	6	646	A	A	G	A	A	G	G	A	A	6	3	0	8.77709	0.139319	0.0835913	9	0.878677	58.7393	0	0.0835913	59.7016	1.08634e-13
SA08_9948137	C/T	C	T	A08	9948137	141	594	32	20	646	C	C	T	C	C	T	T	C	C	6	3	0	8.27554	0.44582	0.278638	9	0.62571	14.6333	0	0.278638	15.5377	0.000422706
SA08_9948278	G/T	G	T	A08	9948278	37	622	15	9	646	G	G	T	G	G	G	T	G	G	7	2	0	8.66563	0.208978	0.125387	9	0.320154	15.3497	0	0.125387	15.7953	0.000371623
SA08_9948315	T/A	T	A	A08	9948315	26	622	15	9	646	T	T	A	T	T	T	A	T	T	7	2	0	8.66563	0.208978	0.125387	9	0.320154	15.3497	0	0.125387	15.7953	0.000371623
SA08_9948341	T/G	T	G	A08	9948341	9	590	30	26	646	T	T	G	T	T	G	G	T	T	6	3	0	8.21981	0.417957	0.362229	9	0.599475	15.9513	0	0.362229	16.913	0.000212515
SA08_9948350	A/T	A	T	A08	9948350	902337	614	22	10	646	A	A	T	A	A	T	T	A	A	6	3	0	8.55418	0.306502	0.139319	9	0.762649	23.6701	0	0.139319	24.5721	4.61567e-06
SA08_10850687	C/G	C	G	A08	10850687	3	420	192	34	646	G	G	C	G	G	C	G	G	G	2	7	0	5.85139	2.67492	0.473684	9	2.53499	6.99321	0	0.473684	10.0019	0.0067316
SA08_10850690	G/C	G	C	A08	10850690	5	419	193	34	646	C	C	G	C	C	G	C	C	C	2	7	0	5.83746	2.68885	0.473684	9	2.52269	6.91223	0	0.473684	9.9086	0.00705301
SA08_10850695	A/G	A	G	A08	10850695	21	420	192	34	646	G	G	A	G	G	A	G	G	G	2	7	0	5.85139	2.67492	0.473684	9	2.53499	6.99321	0	0.473684	10.0019	0.0067316
SA08_10850716	C/T	C	T	A08	10850716	42113	420	192	34	646	T	T	C	T	T	C	T	T	T	2	7	0	5.85139	2.67492	0.473684	9	2.53499	6.99321	0	0.473684	10.0019	0.0067316
SA08_10892829	G/A	G	A	A08	10892829	18	386	225	35	646	A	A	G	A	A	A	A	A	A	1	8	0	5.37771	3.13467	0.487616	9	3.56366	7.55147	0	0.487616	11.6027	0.00302341
SA08_10892847	G/A	G	A	A08	10892847	21100	388	226	32	646	A	A	G	A	A	A	A	A	A	1	8	0	5.40557	3.14861	0.44582	9	3.59057	7.47506	0	0.44582	11.5114	0.00316462
SA08_10913947	T/C	T	C	A08	10913947	9	375	230	41	646	C	C	T	C	C	C	C	C	C	1	8	0	5.22446	3.20433	0.571207	9	3.41587	7.17728	0	0.571207	11.1644	0.00376436
SA08_10913956	A/T	A	T	A08	10913956	36	375	226	45	646	T	T	A	T	T	T	T	T	T	1	8	0	5.22446	3.14861	0.626935	9	3.41587	7.47506	0	0.626935	11.5179	0.00315449
SA08_10913992	A/C	A	C	A08	10913992	1	387	216	43	646	C	C	A	C	C	C	C	C	C	1	8	0	5.39164	3.00929	0.599071	9	3.57711	8.27678	0	0.599071	12.453	0.00197639
SA08_10913993	C/T	C	T	A08	10913993	60894	387	216	43	646	T	T	C	T	T	T	T	T	T	1	8	0	5.39164	3.00929	0.599071	9	3.57711	8.27678	0	0.599071	12.453	0.00197639
SA08_10974887	G/A	G	A	A08	10974887	102	517	109	20	646	A	A	G	A	A	G	A	G	A	3	6	0	7.20279	1.51858	0.278638	9	2.4523	13.225	0	0.278638	15.9559	0.000342935
SA08_10974989	G/A	G	A	A08	10974989	16334	449	165	32	646	A	A	A	A	A	A	A	A	A	0	9	0	6.25542	2.29876	0.44582	9	6.25542	19.5351	0	0.44582	26.2364	2.00838e-06
SA08_10991323	A/C	A	C	A08	10991323	12	386	214	46	646	C	C	A	C	C	C	C	C	C	1	8	0	5.37771	2.98142	0.640867	9	3.56366	8.44768	0	0.640867	12.6522	0.00178899
SA08_10991335	C/A	C	A	A08	10991335	82564	350	240	56	646	A	A	C	A	A	A	A	A	A	1	8	0	4.87616	3.34365	0.780186	9	3.08124	6.48439	0	0.780186	10.3458	0.00566805
SA08_11073899	G/C	G	C	A08	11073899	24	454	157	35	646	C	C	C	C	C	C	C	C	C	0	9	0	6.32508	2.18731	0.487616	9	6.32508	21.2192	0	0.487616	28.0318	8.18393e-07
SA08_11073923	A/G	A	G	A08	11073923	20	311	302	33	646	A	A	A	A	A	A	A	A	A	9	0	0	4.33282	4.20743	0.459752	9	5.02735	4.20743	0	0.459752	9.69453	0.0078498
SA08_11073943	G/T	G	T	A08	11073943	458	454	157	35	646	T	T	T	T	T	T	T	T	T	0	9	0	6.32508	2.18731	0.487616	9	6.32508	21.2192	0	0.487616	28.0318	8.18393e-07
SA08_11074401	C/T	C	T	A08	11074401	22314	455	154	37	646	T	T	T	T	T	T	T	T	T	0	9	0	6.33901	2.14551	0.51548	9	6.33901	21.8988	0	0.51548	28.7532	5.70574e-07
SA08_11096715	C/A	C	A	A08	11096715	2	331	272	43	646	A	A	A	A	A	A	A	A	A	0	9	0	4.61146	3.78947	0.599071	9	4.61146	7.16447	0	0.599071	12.375	0.00205496
SA08_11096717	T/C	T	C	A08	11096717	34	310	297	39	646	T	T	T	T	T	T	T	T	T	9	0	0	4.31889	4.13777	0.543344	9	5.07372	4.13777	0	0.543344	9.75484	0.00761664
SA08_11096751	C/T	C	T	A08	11096751	5688	310	297	39	646	C	C	C	C	C	C	C	C	C	9	0	0	4.31889	4.13777	0.543344	9	5.07372	4.13777	0	0.543344	9.75484	0.00761664
SA08_11102439	A/C	A	C	A08	11102439	21861	313	294	39	646	A	A	A	A	A	A	A	A	A	9	0	0	4.36068	4.09598	0.543344	9	4.93576	4.09598	0	0.543344	9.57508	0.00833293
SA08_11124300	A/T	A	T	A08	11124300	41582	416	191	39	646	T	T	T	T	T	T	T	T	T	0	9	0	5.79567	2.66099	0.543344	9	5.79567	15.1008	0	0.543344	21.4398	2.21008e-05
SA08_11165882	C/G	C	G	A08	11165882	374	310	289	47	646	G	G	G	G	G	G	G	G	G	0	9	0	4.31889	4.02632	0.654799	9	4.31889	6.14396	0	0.654799	11.1176	0.00385331
SA08_11166256	T/A	T	A	A08	11166256	1613	335	262	49	646	A	A	A	A	A	A	A	A	A	0	9	0	4.66718	3.65015	0.682663	9	4.66718	7.84099	0	0.682663	13.1908	0.00136661
SA08_11167869	A/G	A	G	A08	11167869	53979	320	280	46	646	G	G	G	G	G	G	G	G	G	0	9	0	4.4582	3.90093	0.640867	9	4.4582	6.66521	0	0.640867	11.7643	0.0027888
SA08_11221848	C/A	C	A	A08	11221848	13358	320	279	47	646	A	A	A	A	A	A	A	A	A	0	9	0	4.4582	3.887	0.654799	9	4.4582	6.72571	0	0.654799	11.8387	0.00268693
SA08_11235206	C/G	C	G	A08	11235206	36	325	281	40	646	G	G	G	G	G	G	G	G	G	0	9	0	4.52786	3.91486	0.557276	9	4.52786	6.60525	0	0.557276	11.6904	0.00289377
SA08_11235242	A/G	A	G	A08	11235242	58124	325	281	40	646	G	G	G	G	G	G	G	G	G	0	9	0	4.52786	3.91486	0.557276	9	4.52786	6.60525	0	0.557276	11.6904	0.00289377
SA08_11293366	C/T	C	T	A08	11293366	17956	354	248	44	646	T	T	T	T	T	T	T	T	T	0	9	0	4.93189	3.45511	0.613003	9	4.93189	8.89866	0	0.613003	14.4435	0.000730505
SA08_11311322	T/C	T	C	A08	11311322	6	317	288	41	646	T	T	T	T	T	T	T	T	T	9	0	0	4.41641	4.01238	0.571207	9	4.7571	4.01238	0	0.571207	9.34069	0.00936902
SA08_11311328	C/T	C	T	A08	11311328	16274	317	288	41	646	C	C	C	C	C	C	C	C	C	9	0	0	4.41641	4.01238	0.571207	9	4.7571	4.01238	0	0.571207	9.34069	0.00936902
SA08_11327602	C/T	C	T	A08	11327602	62	306	297	43	646	C	C	C	C	C	C	C	C	C	9	0	0	4.26316	4.13777	0.599071	9	5.26316	4.13777	0	0.599071	10	0.00673795
SA08_11327664	A/G	A	G	A08	11327664	4	328	271	47	646	G	G	G	G	G	G	G	G	G	0	9	0	4.56966	3.77554	0.654799	9	4.56966	7.22942	0	0.654799	12.4539	0.00197549
SA08_11327668	C/T	C	T	A08	11327668	1	328	271	47	646	T	T	T	T	T	T	T	T	T	0	9	0	4.56966	3.77554	0.654799	9	4.56966	7.22942	0	0.654799	12.4539	0.00197549
SA08_11327669	A/C	A	C	A08	11327669	13889	328	271	47	646	C	C	C	C	C	C	C	C	C	0	9	0	4.56966	3.77554	0.654799	9	4.56966	7.22942	0	0.654799	12.4539	0.00197549
SA08_11341558	C/A	C	A	A08	11341558	3	379	228	39	646	A	A	A	A	A	A	A	A	A	0	9	0	5.28019	3.17647	0.543344	9	5.28019	10.6765	0	0.543344	16.5	0.000261259
SA08_11341561	T/A	T	A	A08	11341561	19497	340	263	43	646	A	A	A	A	A	A	A	A	A	0	9	0	4.73684	3.66409	0.599071	9	4.73684	7.77055	0	0.599071	13.1065	0.0014255
SA08_11361058	C/G	C	G	A08	11361058	34453	357	249	40	646	G	G	G	G	G	G	G	G	G	0	9	0	4.97368	3.46904	0.557276	9	4.97368	8.81844	0	0.557276	14.3494	0.000765716
SA08_11395511	T/G	T	G	A08	11395511	183573	397	211	38	646	G	G	G	G	G	G	G	G	G	0	9	0	5.53096	2.93963	0.529412	9	5.53096	12.4941	0	0.529412	18.5545	9.35279e-05
SA08_11579084	A/T	A	T	A08	11579084	26913	311	299	36	646	A	A	A	A	A	A	A	A	A	9	0	0	4.33282	4.16563	0.501548	9	5.02735	4.16563	0	0.501548	9.69453	0.0078498
SA08_11605997	T/C	T	C	A08	11605997	14642	309	298	39	646	C	C	C	C	C	C	C	C	C	0	9	0	4.30495	4.1517	0.543344	9	4.30495	5.66177	0	0.543344	10.5101	0.00522117
SA08_11620639	T/C	T	C	A08	11620639	11919	463	152	31	646	C	C	C	C	C	C	C	C	C	0	9	0	6.45046	2.11765	0.431889	9	6.45046	22.3676	0	0.431889	29.25	4.45085e-07
SA08_11632558	C/T	C	T	A08	11632558	60083	428	186	32	646	T	T	T	T	T	T	T	T	T	0	9	0	5.96285	2.59133	0.44582	9	5.96285	15.8494	0	0.44582	22.2581	1.46799e-05
SA08_11692641	T/C	T	C	A08	11692641	16	421	192	33	646	C	C	C	C	C	C	C	C	C	0	9	0	5.86533	2.67492	0.459752	9	5.86533	14.9562	0	0.459752	21.2812	2.39241e-05
SA08_11692657	G/T	G	T	A08	11692657	77990	422	191	33	646	T	T	T	T	T	T	T	T	T	0	9	0	5.87926	2.66099	0.459752	9	5.87926	15.1008	0	0.459752	21.4398	2.21008e-05
SA08_11770647	A/G	A	G	A08	11770647	21	411	198	37	646	G	G	G	G	G	G	G	G	G	0	9	0	5.72601	2.75851	0.51548	9	5.72601	14.1222	0	0.51548	20.3636	3.78523e-05
SA08_11770668	G/A	G	A	A08	11770668	1780	411	198	37	646	A	A	A	A	A	A	A	A	A	0	9	0	5.72601	2.75851	0.51548	9	5.72601	14.1222	0	0.51548	20.3636	3.78523e-05
SA08_11772448	A/T	A	T	A08	11772448	9	413	200	33	646	T	T	T	T	A	T	T	T	T	1	8	0	5.75387	2.78638	0.459752	9	3.92767	9.75527	0	0.459752	14.1427	0.000849092
SA08_11772457	T/C	T	C	A08	11772457	38	409	204	33	646	C	C	C	C	T	C	C	C	C	1	8	0	5.69814	2.84211	0.459752	9	3.87364	9.36062	0	0.459752	13.694	0.00106263
SA08_11772495	G/C	G	C	A08	11772495	118723	425	185	36	646	C	C	C	C	G	C	C	C	C	1	8	0	5.92105	2.5774	0.501548	9	4.08994	11.4086	0	0.501548	16.0001	0.000335442
SA08_11891218	C/A	C	A	A08	11891218	351588	430	183	33	646	A	A	A	A	C	A	A	A	A	1	8	0	5.99071	2.54954	0.459752	9	4.15764	11.6521	0	0.459752	16.2695	0.000293167
SA08_12242806	T/C	T	C	A08	12242806	48	453	157	36	646	C	T	C	C	T	C	C	C	C	2	7	0	6.31115	2.18731	0.501548	9	2.94494	10.5893	0	0.501548	14.0358	0.000895713
SA08_12242854	G/C	G	C	A08	12242854	907	453	157	36	646	C	G	C	C	G	C	C	C	C	2	7	0	6.31115	2.18731	0.501548	9	2.94494	10.5893	0	0.501548	14.0358	0.000895713
SA08_12243761	G/T	G	T	A08	12243761	899850	456	158	32	646	T	G	T	T	G	T	T	T	T	2	7	0	6.35294	2.20124	0.44582	9	2.98257	10.4614	0	0.44582	13.8898	0.000963524
SA08_13143611	T/G	T	G	A08	13143611	3	425	190	31	646	G	T	G	G	T	G	G	G	G	2	7	0	5.92105	2.64706	0.431889	9	2.59661	7.15817	0	0.431889	10.1867	0.00613753
SA08_13143614	A/C	A	C	A08	13143614	114	425	190	31	646	C	A	C	C	A	C	C	C	C	2	7	0	5.92105	2.64706	0.431889	9	2.59661	7.15817	0	0.431889	10.1867	0.00613753
SA08_13143728	A/T	A	T	A08	13143728	133280	428	188	30	646	T	A	T	T	A	T	T	T	T	2	7	0	5.96285	2.6192	0.417957	9	2.63367	7.32723	0	0.417957	10.3789	0.00557519
SA08_13277008	A/G	A	G	A08	13277008	20	431	192	23	646	G	A	G	G	A	G	G	G	G	2	7	0	6.00464	2.67492	0.320433	9	2.6708	6.99321	0	0.320433	9.98444	0.00679058
SA08_13277028	T/C	T	C	A08	13277028	3906706	431	192	23	646	C	T	C	C	T	C	C	C	C	2	7	0	6.00464	2.67492	0.320433	9	2.6708	6.99321	0	0.320433	9.98444	0.00679058
SA08_17183734	T/A	T	A	A08	17183734	881737	526	114	6	646	T	T	A	A	A	A	A	A	T	3	6	0	7.32817	1.58824	0.0835913	9	2.55631	12.2549	0	0.0835913	14.8948	0.000582954
SA08_18065471	G/A	G	A	A08	18065471	-15922730	611	28	7	646	G	G	A	G	G	A	A	G	G	6	3	0	8.51238	0.390093	0.0975232	9	0.741516	17.4615	0	0.0975232	18.3006	0.00010619
SA09_2142741	G/A	G	A	A09	2142741	3	473	146	27	646	A	G	A	G	A	A	A	G	A	3	6	0	6.58978	2.03406	0.376161	9	1.95553	7.73269	0	0.376161	10.0644	0.0065245
SA09_2142744	T/A	T	A	A09	2142744	16	473	146	27	646	A	T	A	T	A	A	A	T	A	3	6	0	6.58978	2.03406	0.376161	9	1.95553	7.73269	0	0.376161	10.0644	0.0065245
SA09_2142760	T/C	T	C	A09	2142760	31518419	473	146	27	646	C	T	C	T	C	C	C	T	C	3	6	0	6.58978	2.03406	0.376161	9	1.95553	7.73269	0	0.376161	10.0644	0.0065245
SA09_33661179	A/G	A	G	A09	33661179	-31093028	605	23	18	646	A	A	A	A	A	G	A	A	G	7	2	0	8.42879	0.320433	0.250774	9	0.242199	8.80353	0	0.250774	9.2965	0.00957836
SA10_2568151	C/T	C	T	A10	2568151	11340	423	189	34	646	T	T	T	T	T	C	T	T	T	1	8	0	5.89319	2.63313	0.473684	9	4.06288	10.9388	0	0.473684	15.4754	0.000436076
SA10_2579491	C/T	C	T	A10	2579491	17	421	187	38	646	T	T	T	T	T	C	T	T	T	1	8	0	5.86533	2.60526	0.529412	9	4.03582	11.1709	0	0.529412	15.7362	0.00038277
SA10_2579508	T/C	T	C	A10	2579508	18	421	187	38	646	C	C	C	C	C	T	C	C	C	1	8	0	5.86533	2.60526	0.529412	9	4.03582	11.1709	0	0.529412	15.7362	0.00038277
SA10_2579526	C/A	C	A	A10	2579526	93972	421	187	38	646	A	A	A	A	A	C	A	A	A	1	8	0	5.86533	2.60526	0.529412	9	4.03582	11.1709	0	0.529412	15.7362	0.00038277
SA10_2673498	A/G	A	G	A10	2673498	40	387	215	44	646	G	G	G	G	G	G	G	G	G	0	9	0	5.39164	2.99536	0.613003	9	5.39164	12.0372	0	0.613003	18.0419	0.000120854
SA10_2673538	A/T	A	T	A10	2673538	7	387	215	44	646	T	T	T	T	T	T	T	T	T	0	9	0	5.39164	2.99536	0.613003	9	5.39164	12.0372	0	0.613003	18.0419	0.000120854
SA10_2673545	A/T	A	T	A10	2673545	4481	396	211	39	646	T	T	T	T	T	T	T	T	T	0	9	0	5.51703	2.93963	0.543344	9	5.51703	12.4941	0	0.543344	18.5545	9.35279e-05
SA10_2678026	A/T	A	T	A10	2678026	32	405	205	36	646	T	T	T	T	T	T	T	T	T	0	9	0	5.64241	2.85604	0.501548	9	5.64241	13.217	0	0.501548	19.361	6.2491e-05
SA10_2678058	G/T	G	T	A10	2678058	26	404	207	35	646	T	T	T	T	T	T	T	T	T	0	9	0	5.62848	2.8839	0.487616	9	5.62848	12.9709	0	0.487616	19.087	7.16671e-05
SA10_2678084	G/A	G	A	A10	2678084	6946	419	191	36	646	A	A	A	A	A	A	A	A	A	0	9	0	5.83746	2.66099	0.501548	9	5.83746	15.1008	0	0.501548	21.4398	2.21008e-05
SA10_2685030	G/T	G	T	A10	2685030	2255	414	188	44	646	T	T	T	T	T	T	T	T	T	0	9	0	5.7678	2.6192	0.613003	9	5.7678	15.5447	0	0.613003	21.9255	1.73353e-05
SA10_2687285	G/A	G	A	A10	2687285	27	412	208	26	646	A	A	A	A	A	A	A	A	A	0	9	0	5.73994	2.89783	0.362229	9	5.73994	12.8498	0	0.362229	18.9519	7.6673e-05
SA10_2687312	G/A	G	A	A10	2687312	32058	412	208	26	646	A	A	A	A	A	A	A	A	A	0	9	0	5.73994	2.89783	0.362229	9	5.73994	12.8498	0	0.362229	18.9519	7.6673e-05
SA10_2719370	A/G	A	G	A10	2719370	82678	411	199	36	646	G	G	G	G	G	G	G	G	G	0	9	0	5.72601	2.77245	0.501548	9	5.72601	13.9885	0	0.501548	20.2161	4.07506e-05
SA10_2802048	C/A	C	A	A10	2802048	41	423	188	35	646	A	A	A	A	A	A	A	A	A	0	9	0	5.89319	2.6192	0.487616	9	5.89319	15.5447	0	0.487616	21.9255	1.73353e-05
SA10_2802089	G/C	G	C	A10	2802089	10	419	187	40	646	C	C	C	C	C	C	C	C	C	0	9	0	5.83746	2.60526	0.557276	9	5.83746	15.6962	0	0.557276	22.0909	1.59595e-05
SA10_2802099	G/C	G	C	A10	2802099	116324	423	188	35	646	C	C	C	C	C	C	C	C	C	0	9	0	5.89319	2.6192	0.487616	9	5.89319	15.5447	0	0.487616	21.9255	1.73353e-05
SA10_2918423	T/A	T	A	A10	2918423	2517464	397	215	34	646	A	A	A	A	A	A	A	A	A	0	9	0	5.53096	2.99536	0.473684	9	5.53096	12.0372	0	0.473684	18.0419	0.000120854
SA10_5435887	C/T	C	T	A10	5435887	74618	311	311	24	646	T	T	T	T	T	T	T	T	T	0	9	0	4.33282	4.33282	0.334365	9	4.33282	5.02735	0	0.334365	9.69453	0.0078498
SA10_5510505	T/G	T	G	A10	5510505	2745360	319	301	26	646	T	T	T	T	T	T	T	T	T	9	0	0	4.44427	4.1935	0.362229	9	4.66998	4.1935	0	0.362229	9.22571	0.00992347
SA10_8255865	A/G	A	G	A10	8255865	3255	382	235	29	646	G	G	G	G	G	A	G	G	G	1	8	0	5.32198	3.27399	0.404025	9	3.50988	6.82198	0	0.404025	10.7359	0.0046637
SA10_8259120	C/T	C	T	A10	8259120	11114	387	227	32	646	T	T	T	T	T	C	T	T	T	1	8	0	5.39164	3.16254	0.44582	9	3.57711	7.39945	0	0.44582	11.4224	0.00330873
SA10_8270234	C/A	C	A	A10	8270234	624983	384	234	28	646	A	A	A	A	A	C	A	A	A	1	8	0	5.34985	3.26006	0.390093	9	3.53677	6.89159	0	0.390093	10.8185	0.00447511
SA10_8895217	A/G	A	G	A10	8895217	321102	316	291	39	646	A	A	A	A	A	A	A	A	A	9	0	0	4.40248	4.05418	0.543344	9	4.80121	4.05418	0	0.543344	9.39873	0.00910104
SA10_9216319	G/C	G	C	A10	9216319	1082673	313	299	34	646	G	G	G	G	G	G	G	G	G	9	0	0	4.36068	4.16563	0.473684	9	4.93576	4.16563	0	0.473684	9.57508	0.00833293
SA10_10298992	A/G	A	G	A10	10298992	1475965	341	281	24	646	G	G	G	G	G	G	G	G	G	0	9	0	4.75077	3.91486	0.334365	9	4.75077	6.60525	0	0.334365	11.6904	0.00289377
SA10_11774957	C/A	C	A	A10	11774957	301241	630	12	4	646	C	C	A	C	C	C	A	C	C	7	2	0	8.77709	0.167183	0.0557276	9	0.359806	20.0931	0	0.0557276	20.5086	3.52051e-05
SA10_12076198	G/C	G	C	A10	12076198	5	610	12	24	646	C	G	G	G	C	G	G	G	G	7	2	0	8.49845	0.167183	0.334365	9	0.264208	20.0931	0	0.334365	20.6917	3.21261e-05
SA10_12076203	A/C	A	C	A10	12076203	8	537	16	93	646	C	A	A	A	C	A	A	A	A	7	2	0	7.48142	0.22291	1.29567	9	0.0309793	14.1674	0	1.29567	15.494	0.000432037
SA10_12076211	G/C	G	C	A10	12076211	13	610	12	24	646	C	G	G	G	C	G	G	G	G	7	2	0	8.49845	0.167183	0.334365	9	0.264208	20.0931	0	0.334365	20.6917	3.21261e-05
SA10_12076224	C/T	C	T	A10	12076224	17	563	19	64	646	T	C	C	C	T	C	C	C	C	7	2	0	7.84365	0.264706	0.891641	9	0.0907423	11.3758	0	0.891641	12.3582	0.00207229
SA10_12076241	A/T	A	T	A10	12076241	828766	545	21	80	646	T	A	A	A	T	A	A	A	A	7	2	0	7.59288	0.29257	1.11455	9	0.0462941	9.96453	0	1.11455	11.1254	0.00383845
SA10_12905007	C/A	C	A	A10	12905007	19	620	17	9	646	C	C	A	C	C	C	A	C	C	7	2	0	8.63777	0.236842	0.125387	9	0.310531	13.1257	0	0.125387	13.5616	0.00113534
SA10_12905026	G/T	G	T	A10	12905026	4	620	17	9	646	G	G	T	G	G	G	T	G	G	7	2	0	8.63777	0.236842	0.125387	9	0.310531	13.1257	0	0.125387	13.5616	0.00113534
SA10_12905030	C/T	C	T	A10	12905030	3	620	17	9	646	C	C	T	C	C	C	T	C	C	7	2	0	8.63777	0.236842	0.125387	9	0.310531	13.1257	0	0.125387	13.5616	0.00113534
SA10_12905033	G/T	G	T	A10	12905033	5	620	17	9	646	G	G	T	G	G	G	T	G	G	7	2	0	8.63777	0.236842	0.125387	9	0.310531	13.1257	0	0.125387	13.5616	0.00113534
SA10_12905038	G/A	G	A	A10	12905038	4099264	620	17	9	646	G	G	A	G	G	G	A	G	G	7	2	0	8.63777	0.236842	0.125387	9	0.310531	13.1257	0	0.125387	13.5616	0.00113534
SA10_17004302	A/T	A	T	A10	17004302	56139	532	92	22	646	T	T	T	A	A	T	T	A	A	4	5	0	7.41176	1.28173	0.306502	9	1.57049	10.7866	0	0.306502	12.6636	0.00177886
SA10_17060441	G/T	G	T	A10	17060441	6	381	232	33	646	T	T	T	T	G	T	T	T	T	1	8	0	5.30805	3.2322	0.459752	9	3.49644	7.03296	0	0.459752	10.9892	0.00410898
SA10_17060447	G/A	G	A	A10	17060447	45853	387	226	33	646	A	A	A	A	G	A	A	A	A	1	8	0	5.39164	3.14861	0.459752	9	3.57711	7.47506	0	0.459752	11.5119	0.00316386
SA10_17106300	T/G	T	G	A10	17106300	-17043065	538	72	36	646	G	G	G	T	T	G	G	T	T	4	5	0	7.49536	1.0031	0.501548	9	1.63001	15.9259	0	0.501548	18.0575	0.000119913
SC01_63235	G/C	G	C	C01	63235	2410433	619	19	8	646	G	G	C	G	G	G	C	G	G	7	2	0	8.62384	0.264706	0.111455	9	0.305763	11.3758	0	0.111455	11.793	0.002749
SC01_2473668	T/C	T	C	C01	2473668	11372844	567	69	10	646	T	T	C	T	T	C	C	T	C	5	4	0	7.89938	0.9613	0.139319	9	1.06419	9.60542	0	0.139319	10.8089	0.00449647
SC01_13846512	C/A	C	A	C01	13846512	980139	614	27	5	646	C	C	A	C	C	A	A	C	C	6	3	0	8.55418	0.376161	0.0696594	9	0.762649	18.3021	0	0.0696594	19.1344	6.99872e-05
SC01_14826651	A/G	A	G	C01	14826651	-1189690	304	249	93	646	G	G	G	G	A	G	G	G	G	1	8	0	4.23529	3.46904	1.29567	9	2.47141	5.91795	0	1.29567	9.68502	0.00788724
SC02_13636961	A/T	A	T	C02	13636961	4942917	614	13	19	646	T	A	A	A	A	A	A	A	T	7	2	0	8.55418	0.181115	0.264706	9	0.282374	18.2666	0	0.264706	18.8137	8.21608e-05
SC02_18579878	G/A	G	A	C02	18579878	20197989	392	229	25	646	A	G	A	A	A	A	A	A	A	1	8	0	5.4613	3.1904	0.348297	9	3.64441	7.25057	0	0.348297	11.2433	0.00361872
SC02_38777867	G/T	G	T	C02	38777867	2668087	612	12	22	646	G	G	T	G	G	T	G	G	G	7	2	0	8.52632	0.167183	0.306502	9	0.273229	20.0931	0	0.306502	20.6728	3.24302e-05
SC02_41445954	T/G	T	G	C02	41445954	4359227	315	307	24	646	G	G	G	G	G	G	G	G	G	0	9	0	4.38854	4.27709	0.334365	9	4.38854	5.2152	0	0.334365	9.93811	0.00694971
SC02_45805181	G/A	G	A	C02	45805181	37	317	266	63	646	A	A	A	A	A	A	A	A	A	0	9	0	4.41641	3.70588	0.877709	9	4.41641	7.56303	0	0.877709	12.8571	0.00161476
SC02_45805218	C/T	C	T	C02	45805218	-43928151	317	266	63	646	T	T	T	T	T	T	T	T	T	0	9	0	4.41641	3.70588	0.877709	9	4.41641	7.56303	0	0.877709	12.8571	0.00161476
SC03_1877067	T/C	T	C	C03	1877067	3	288	263	95	646	T	T	T	T	T	T	T	T	T	9	0	0	4.01238	3.66409	1.32353	9	6.19988	3.66409	0	1.32353	11.1875	0.00372105
SC03_1877070	T/C	T	C	C03	1877070	12	288	263	95	646	T	T	T	T	T	T	T	T	T	9	0	0	4.01238	3.66409	1.32353	9	6.19988	3.66409	0	1.32353	11.1875	0.00372105
SC03_1877082	A/G	A	G	C03	1877082	6	288	263	95	646	A	A	A	A	A	A	A	A	A	9	0	0	4.01238	3.66409	1.32353	9	6.19988	3.66409	0	1.32353	11.1875	0.00372105
SC03_1877088	A/C	A	C	C03	1877088	6	288	263	95	646	A	A	A	A	A	A	A	A	A	9	0	0	4.01238	3.66409	1.32353	9	6.19988	3.66409	0	1.32353	11.1875	0.00372105
SC03_1877094	G/T	G	T	C03	1877094	32241	288	263	95	646	G	G	G	G	G	G	G	G	G	9	0	0	4.01238	3.66409	1.32353	9	6.19988	3.66409	0	1.32353	11.1875	0.00372105
SC03_1909335	C/G	C	G	C03	1909335	34	300	253	93	646	G	G	G	C	G	G	G	G	G	1	8	0	4.17957	3.52477	1.29567	9	2.41883	5.68199	0	1.29567	9.39648	0.00911128
SC03_1909369	A/T	A	T	C03	1909369	415095	304	247	95	646	T	T	T	A	T	T	T	T	T	1	8	0	4.23529	3.44118	1.32353	9	2.47141	6.03947	0	1.32353	9.8344	0.00731959
SC03_2324464	T/C	T	C	C03	2324464	2391490	412	185	49	646	C	T	C	T	C	C	C	C	C	2	7	0	5.73994	2.5774	0.682663	9	2.43681	7.58881	0	0.682663	10.7083	0.00472853
SC03_4715954	T/C	T	C	C03	4715954	11	427	187	32	646	C	T	C	C	T	C	C	C	C	2	7	0	5.94892	2.60526	0.44582	9	2.62131	7.41334	0	0.44582	10.4805	0.00529901
SC03_4715965	G/T	G	T	C03	4715965	34	429	185	32	646	T	G	T	T	G	T	T	T	T	2	7	0	5.97678	2.5774	0.44582	9	2.64604	7.58881	0	0.44582	10.6807	0.00479427
SC03_4715999	G/A	G	A	C03	4715999	5802	431	183	32	646	A	G	A	A	G	A	A	A	A	2	7	0	6.00464	2.54954	0.44582	9	2.6708	7.76872	0	0.44582	10.8853	0.00432792
SC03_4721801	A/T	A	T	C03	4721801	7	430	184	32	646	T	A	T	T	A	T	T	T	T	2	7	0	5.99071	2.56347	0.44582	9	2.65841	7.6782	0	0.44582	10.7824	0.00455642
SC03_4721808	G/T	G	T	C03	4721808	773022	430	184	32	646	T	G	T	T	G	T	T	T	T	2	7	0	5.99071	2.56347	0.44582	9	2.65841	7.6782	0	0.44582	10.7824	0.00455642
SC03_5494830	C/A	C	A	C03	5494830	18132	474	152	20	646	A	C	A	A	C	A	A	C	A	3	6	0	6.60372	2.11765	0.278638	9	1.96658	7.11765	0	0.278638	9.36287	0.00926571
SC03_5512962	A/G	A	G	C03	5512962	453705	486	145	15	646	G	A	G	G	A	G	G	A	G	3	6	0	6.7709	2.02012	0.208978	9	2.10012	7.84081	0	0.208978	10.1499	0.00625137
SC03_5966667	T/C	T	C	C03	5966667	6	469	145	32	646	C	T	C	T	C	C	C	T	C	3	6	0	6.53406	2.02012	0.44582	9	1.91145	7.84081	0	0.44582	10.1981	0.00610258
SC03_5966673	T/C	T	C	C03	5966673	14539	469	145	32	646	C	T	C	T	C	C	C	T	C	3	6	0	6.53406	2.02012	0.44582	9	1.91145	7.84081	0	0.44582	10.1981	0.00610258
SC03_5981212	A/G	A	G	C03	5981212	41	459	153	34	646	G	A	G	A	G	G	G	A	G	3	6	0	6.39474	2.13158	0.473684	9	1.80214	7.02047	0	0.473684	9.2963	0.00957933
SC03_5981253	A/G	A	G	C03	5981253	25	474	152	20	646	G	A	G	A	G	G	G	A	G	3	6	0	6.60372	2.11765	0.278638	9	1.96658	7.11765	0	0.278638	9.36287	0.00926571
SC03_5981278	A/T	A	T	C03	5981278	28695	476	147	23	646	T	A	T	A	T	T	T	A	T	3	6	0	6.63158	2.04799	0.320433	9	1.98872	7.62622	0	0.320433	9.93537	0.00695923
SC03_6009973	A/G	A	G	C03	6009973	132	566	66	14	646	G	A	G	A	A	G	G	A	G	4	5	0	7.88545	0.919505	0.195046	9	1.9145	18.1081	0	0.195046	20.2176	4.07195e-05
SC03_6010105	A/T	A	T	C03	6010105	24029	386	239	21	646	T	T	T	T	A	T	T	T	T	1	8	0	5.37771	3.32972	0.29257	9	3.56366	6.55055	0	0.29257	10.4068	0.00549789
SC03_6034134	A/T	A	T	C03	6034134	38534	471	147	28	646	T	A	T	A	T	T	T	A	T	3	6	0	6.56192	2.04799	0.390093	9	1.93347	7.62622	0	0.390093	9.94978	0.00690927
SC03_6072668	C/T	C	T	C03	6072668	1972149	448	152	46	646	T	C	T	C	T	T	T	C	T	3	6	0	6.24149	2.11765	0.640867	9	1.68345	7.11765	0	0.640867	9.44196	0.00890643
SC03_8044817	G/A	G	A	C03	8044817	2255164	587	44	15	646	G	G	A	G	G	A	A	G	G	6	3	0	8.17802	0.613003	0.208978	9	0.580063	9.29482	0	0.208978	10.0839	0.00646126
SC03_10299981	C/T	C	T	C03	10299981	2576578	621	10	15	646	T	C	C	C	T	C	C	C	C	7	2	0	8.6517	0.139319	0.208978	9	0.315328	24.8504	0	0.208978	25.3747	3.08991e-06
SC03_12876559	C/T	C	T	C03	12876559	4639	589	43	14	646	C	T	T	C	C	C	T	C	C	6	3	0	8.20588	0.599071	0.195046	9	0.592979	9.62233	0	0.195046	10.4104	0.00548808
SC03_12881198	G/T	G	T	C03	12881198	6206408	595	44	7	646	G	T	T	G	G	G	T	G	G	6	3	0	8.28947	0.613003	0.0975232	9	0.632331	9.29482	0	0.0975232	10.0247	0.00665533
SC03_19087606	G/A	G	A	C03	19087606	807726	398	221	27	646	A	G	A	A	A	A	A	A	A	1	8	0	5.54489	3.07895	0.376161	9	3.72524	7.86527	0	0.376161	11.9667	0.00252041
SC03_19895332	T/C	T	C	C03	19895332	115963	517	111	18	646	C	T	C	T	C	T	C	T	C	4	5	0	7.20279	1.54644	0.250774	9	1.42415	7.71261	0	0.250774	9.38753	0.00915217
SC03_20011295	T/C	T	C	C03	20011295	26091	535	101	10	646	C	T	C	T	C	T	C	T	C	4	5	0	7.45356	1.40712	0.139319	9	1.60019	9.1739	0	0.139319	10.9134	0.00426761
SC03_20037386	A/G	A	G	C03	20037386	4	545	87	14	646	G	A	G	A	G	A	G	A	G	4	5	0	7.59288	1.21207	0.195046	9	1.70012	11.8379	0	0.195046	13.733	0.0010421
SC03_20037390	G/C	G	C	C03	20037390	197355	545	87	14	646	C	G	C	G	C	G	C	G	C	4	5	0	7.59288	1.21207	0.195046	9	1.70012	11.8379	0	0.195046	13.733	0.0010421
SC03_20234745	T/C	T	C	C03	20234745	24577428	591	41	14	646	T	T	C	T	T	C	C	T	T	6	3	0	8.23375	0.571207	0.195046	9	0.605997	10.3273	0	0.195046	11.1283	0.00383275
SC03_44812173	C/A	C	A	C03	44812173	36	593	37	16	646	C	C	C	C	C	A	A	A	C	6	3	0	8.26161	0.51548	0.22291	9	0.619114	11.9749	0	0.22291	12.817	0.00164752
SC03_44812209	T/C	T	C	C03	44812209	18	582	42	22	646	T	T	T	T	T	C	C	C	T	6	3	0	8.10836	0.585139	0.306502	9	0.548222	9.96609	0	0.306502	10.8208	0.00446982
SC03_44812227	G/A	G	A	C03	44812227	2568298	584	41	21	646	G	G	G	G	G	A	A	A	G	6	3	0	8.13622	0.571207	0.29257	9	0.56088	10.3273	0	0.29257	11.1808	0.00373362
SC03_47380525	T/G	T	G	C03	47380525	19	583	53	10	646	G	T	G	T	G	G	G	G	G	2	7	0	8.12229	0.73839	0.139319	9	4.61476	53.099	0	0.139319	57.8531	2.73759e-13
SC03_47380544	C/A	C	A	C03	47380544	1509460	583	53	10	646	A	C	A	C	A	A	A	A	A	2	7	0	8.12229	0.73839	0.139319	9	4.61476	53.099	0	0.139319	57.8531	2.73759e-13
SC03_48890004	C/A	C	A	C03	48890004	28	592	10	44	646	C	C	A	C	A	C	C	C	C	7	2	0	8.24768	0.139319	0.613003	9	0.188744	24.8504	0	0.613003	25.6522	2.68968e-06
SC03_48890032	C/G	C	G	C03	48890032	2599334	592	10	44	646	C	C	G	C	G	C	C	C	C	7	2	0	8.24768	0.139319	0.613003	9	0.188744	24.8504	0	0.613003	25.6522	2.68968e-06
SC03_51489366	T/A	T	A	C03	51489366	25318	398	225	23	646	A	A	A	A	A	A	A	A	A	0	9	0	5.54489	3.13467	0.320433	9	5.54489	10.9747	0	0.320433	16.84	0.000220415
SC03_51514684	C/T	C	T	C03	51514684	-50077544	607	32	7	646	C	T	T	C	C	T	C	C	C	6	3	0	8.45666	0.44582	0.0975232	9	0.713658	14.6333	0	0.0975232	15.4445	0.000442863
SC04_1437140	G/A	G	A	C04	1437140	1749813	617	7	22	646	G	G	G	G	A	G	A	G	G	7	2	0	8.59598	0.0975232	0.306502	9	0.296317	37.1134	0	0.306502	37.7162	6.45696e-09
SC04_3186953	G/T	G	T	C04	3186953	6130403	345	280	21	646	T	T	T	T	T	T	T	T	T	0	9	0	4.8065	3.90093	0.29257	9	4.8065	6.66521	0	0.29257	11.7643	0.0027888
SC04_9317356	A/T	A	T	C04	9317356	1	567	65	14	646	A	T	T	A	A	T	T	A	A	5	4	0	7.89938	0.905573	0.195046	9	1.06419	10.5739	0	0.195046	11.8332	0.00269437
SC04_9317357	C/A	C	A	C04	9317357	7	567	65	14	646	C	A	A	C	C	A	A	C	C	5	4	0	7.89938	0.905573	0.195046	9	1.06419	10.5739	0	0.195046	11.8332	0.00269437
SC04_9317364	C/G	C	G	C04	9317364	1556496	567	65	14	646	C	G	G	C	C	G	G	C	C	5	4	0	7.89938	0.905573	0.195046	9	1.06419	10.5739	0	0.195046	11.8332	0.00269437
SC04_10873860	A/G	A	G	C04	10873860	36	350	268	28	646	G	G	G	G	G	G	G	G	G	0	9	0	4.87616	3.73375	0.390093	9	4.87616	7.42778	0	0.390093	12.694	0.00175197
SC04_10873896	A/G	A	G	C04	10873896	11713747	342	275	29	646	G	G	G	G	G	G	G	G	G	0	9	0	4.76471	3.83127	0.404025	9	4.76471	6.97309	0	0.404025	12.1418	0.00230907
SC04_22587643	C/T	C	T	C04	22587643	-18255784	586	17	43	646	C	C	T	C	C	T	C	C	C	7	2	0	8.16409	0.236842	0.599071	9	0.165983	13.1257	0	0.599071	13.8908	0.000963062
SC05_4331859	C/G	C	G	C05	4331859	9561	603	35	8	646	C	C	G	C	C	G	G	C	C	6	3	0	8.40093	0.487616	0.111455	9	0.686169	12.9448	0	0.111455	13.7424	0.00103724
SC05_4341420	G/A	G	A	C05	4341420	26	604	35	7	646	G	G	A	G	G	A	A	G	G	6	3	0	8.41486	0.487616	0.0975232	9	0.693006	12.9448	0	0.0975232	13.7353	0.00104093
SC05_4341446	T/C	T	C	C05	4341446	6383068	604	35	7	646	T	T	C	T	T	C	C	T	T	6	3	0	8.41486	0.487616	0.0975232	9	0.693006	12.9448	0	0.0975232	13.7353	0.00104093
SC05_10724514	A/G	A	G	C05	10724514	2	600	17	29	646	A	A	G	A	A	A	G	A	A	7	2	0	8.35913	0.236842	0.404025	9	0.220985	13.1257	0	0.404025	13.7507	0.00103292
SC05_10724516	C/G	C	G	C05	10724516	28	600	17	29	646	C	C	G	C	C	C	G	C	C	7	2	0	8.35913	0.236842	0.404025	9	0.220985	13.1257	0	0.404025	13.7507	0.00103292
SC05_10724544	A/G	A	G	C05	10724544	17	600	17	29	646	A	A	G	A	A	A	G	A	A	7	2	0	8.35913	0.236842	0.404025	9	0.220985	13.1257	0	0.404025	13.7507	0.00103292
SC05_10724561	T/C	T	C	C05	10724561	20105715	600	17	29	646	T	T	C	T	T	T	C	T	T	7	2	0	8.35913	0.236842	0.404025	9	0.220985	13.1257	0	0.404025	13.7507	0.00103292
SC05_30830276	C/T	C	T	C05	30830276	9112148	616	11	19	646	C	T	C	C	C	T	C	C	C	7	2	0	8.58204	0.153251	0.264706	9	0.291639	22.2543	0	0.264706	22.8106	1.11363e-05
SC05_39942424	A/C	A	C	C05	39942424	-39082197	622	8	16	646	A	A	C	A	A	A	C	A	A	7	2	0	8.66563	0.111455	0.22291	9	0.320154	32.0003	0	0.22291	32.5434	8.57608e-08
SC06_860227	C/G	C	G	C06	860227	30	612	19	15	646	C	C	C	C	C	G	G	C	C	7	2	0	8.52632	0.264706	0.208978	9	0.273229	11.3758	0	0.208978	11.858	0.00266111
SC06_860257	C/A	C	A	C06	860257	9	612	19	15	646	C	C	C	C	C	A	A	C	C	7	2	0	8.52632	0.264706	0.208978	9	0.273229	11.3758	0	0.208978	11.858	0.00266111
SC06_860266	T/A	T	A	C06	860266	11505	612	19	15	646	T	T	T	T	T	A	A	T	T	7	2	0	8.52632	0.264706	0.208978	9	0.273229	11.3758	0	0.208978	11.858	0.00266111
SC06_871771	C/T	C	T	C06	871771	1	596	19	31	646	C	C	C	C	C	T	T	C	C	7	2	0	8.30341	0.264706	0.431889	9	0.204599	11.3758	0	0.431889	12.0123	0.00246355
SC06_871772	C/T	C	T	C06	871772	1818	596	19	31	646	C	C	C	C	C	T	T	C	C	7	2	0	8.30341	0.264706	0.431889	9	0.204599	11.3758	0	0.431889	12.0123	0.00246355
SC06_873590	C/T	C	T	C06	873590	5601	599	19	28	646	C	C	C	C	C	T	T	C	C	7	2	0	8.3452	0.264706	0.390093	9	0.216839	11.3758	0	0.390093	11.9827	0.00250023
SC06_879191	A/G	A	G	C06	879191	42969	607	19	20	646	A	A	A	A	A	G	G	A	A	7	2	0	8.45666	0.264706	0.278638	9	0.250909	11.3758	0	0.278638	11.9054	0.00259886
SC06_922160	A/G	A	G	C06	922160	5392	606	18	22	646	A	A	A	A	A	G	G	A	A	7	2	0	8.44272	0.250774	0.306502	9	0.246538	12.2014	0	0.306502	12.7544	0.00169985
SC06_927552	T/G	T	G	C06	927552	13441	603	19	24	646	T	T	T	T	T	G	G	T	T	7	2	0	8.40093	0.264706	0.334365	9	0.233617	11.3758	0	0.334365	11.9438	0.00254939
SC06_940993	C/G	C	G	C06	940993	1	592	17	37	646	C	C	C	C	C	G	G	C	C	7	2	0	8.24768	0.236842	0.51548	9	0.188744	13.1257	0	0.51548	13.83	0.000992804
SC06_940994	C/T	C	T	C06	940994	18	592	17	37	646	C	C	C	C	C	T	T	C	C	7	2	0	8.24768	0.236842	0.51548	9	0.188744	13.1257	0	0.51548	13.83	0.000992804
SC06_941012	G/A	G	A	C06	941012	20	592	17	37	646	G	G	G	G	G	A	A	G	G	7	2	0	8.24768	0.236842	0.51548	9	0.188744	13.1257	0	0.51548	13.83	0.000992804
SC06_941032	C/T	C	T	C06	941032	132	592	17	37	646	C	C	C	C	C	T	T	C	C	7	2	0	8.24768	0.236842	0.51548	9	0.188744	13.1257	0	0.51548	13.83	0.000992804
SC06_941164	A/C	A	C	C06	941164	30343	595	18	33	646	A	A	A	A	A	C	C	A	A	7	2	0	8.28947	0.250774	0.459752	9	0.200585	12.2014	0	0.459752	12.8617	0.00161106
SC06_971507	T/A	T	A	C06	971507	9	609	17	20	646	T	T	T	T	T	A	A	T	T	7	2	0	8.48452	0.236842	0.278638	9	0.259744	13.1257	0	0.278638	13.6641	0.00107864
SC06_971516	G/A	G	A	C06	971516	1406	609	17	20	646	G	G	G	G	G	A	A	G	G	7	2	0	8.48452	0.236842	0.278638	9	0.259744	13.1257	0	0.278638	13.6641	0.00107864
SC06_972922	C/T	C	T	C06	972922	8	595	18	33	646	C	C	C	C	C	T	T	C	C	7	2	0	8.28947	0.250774	0.459752	9	0.200585	12.2014	0	0.459752	12.8617	0.00161106
SC06_972930	G/T	G	T	C06	972930	5815	595	18	33	646	G	G	G	G	G	T	T	G	G	7	2	0	8.28947	0.250774	0.459752	9	0.200585	12.2014	0	0.459752	12.8617	0.00161106
SC06_978745	C/T	C	T	C06	978745	6	612	17	17	646	C	C	C	C	C	T	T	C	C	7	2	0	8.52632	0.236842	0.236842	9	0.273229	13.1257	0	0.236842	13.6358	0.00109401
SC06_978751	C/T	C	T	C06	978751	4102	612	17	17	646	C	C	C	C	C	T	T	C	C	7	2	0	8.52632	0.236842	0.236842	9	0.273229	13.1257	0	0.236842	13.6358	0.00109401
SC06_982853	A/T	A	T	C06	982853	10	601	18	27	646	A	A	A	A	A	T	T	A	A	7	2	0	8.37307	0.250774	0.376161	9	0.225163	12.2014	0	0.376161	12.8027	0.0016593
SC06_982863	C/A	C	A	C06	982863	17	601	18	27	646	C	C	C	C	C	A	A	C	C	7	2	0	8.37307	0.250774	0.376161	9	0.225163	12.2014	0	0.376161	12.8027	0.0016593
SC06_982880	T/A	T	A	C06	982880	22	601	18	27	646	T	T	T	T	T	A	A	T	T	7	2	0	8.37307	0.250774	0.376161	9	0.225163	12.2014	0	0.376161	12.8027	0.0016593
SC06_982902	C/T	C	T	C06	982902	62055	601	18	27	646	C	C	C	C	C	T	T	C	C	7	2	0	8.37307	0.250774	0.376161	9	0.225163	12.2014	0	0.376161	12.8027	0.0016593
SC06_1044957	A/G	A	G	C06	1044957	58	605	19	22	646	A	A	A	A	A	G	G	A	A	7	2	0	8.42879	0.264706	0.306502	9	0.242199	11.3758	0	0.306502	11.9245	0.00257409
SC06_1045015	G/T	G	T	C06	1045015	9211	608	17	21	646	G	G	G	G	G	T	T	G	G	7	2	0	8.47059	0.236842	0.29257	9	0.25531	13.1257	0	0.29257	13.6736	0.00107353
SC06_1054226	T/G	T	G	C06	1054226	97	595	18	33	646	T	T	T	T	T	G	G	T	T	7	2	0	8.28947	0.250774	0.459752	9	0.200585	12.2014	0	0.459752	12.8617	0.00161106
SC06_1054323	A/C	A	C	C06	1054323	53622	602	17	27	646	A	A	A	A	A	C	C	A	A	7	2	0	8.387	0.236842	0.376161	9	0.229374	13.1257	0	0.376161	13.7313	0.00104302
SC06_1107945	A/C	A	C	C06	1107945	1	594	17	35	646	A	A	A	A	A	C	C	A	A	7	2	0	8.27554	0.236842	0.487616	9	0.196604	13.1257	0	0.487616	13.81	0.00100278
SC06_1107946	G/T	G	T	C06	1107946	30652	594	17	35	646	G	G	G	G	G	T	T	G	G	7	2	0	8.27554	0.236842	0.487616	9	0.196604	13.1257	0	0.487616	13.81	0.00100278
SC06_1138598	T/C	T	C	C06	1138598	176	600	18	28	646	T	T	T	T	T	C	C	T	T	7	2	0	8.35913	0.250774	0.390093	9	0.220985	12.2014	0	0.390093	12.8125	0.00165123
SC06_1138774	A/C	A	C	C06	1138774	8119	610	18	18	646	A	A	A	A	A	C	C	A	A	7	2	0	8.49845	0.250774	0.250774	9	0.264208	12.2014	0	0.250774	12.7164	0.00173251
SC06_1146893	G/A	G	A	C06	1146893	5	610	20	16	646	G	G	G	G	G	A	A	G	G	7	2	0	8.49845	0.278638	0.22291	9	0.264208	10.6342	0	0.22291	11.1213	0.00384625
SC06_1146898	A/T	A	T	C06	1146898	8	610	20	16	646	A	A	A	A	A	T	T	A	A	7	2	0	8.49845	0.278638	0.22291	9	0.264208	10.6342	0	0.22291	11.1213	0.00384625
SC06_1146906	T/A	T	A	C06	1146906	8	610	20	16	646	T	T	T	T	T	A	A	T	T	7	2	0	8.49845	0.278638	0.22291	9	0.264208	10.6342	0	0.22291	11.1213	0.00384625
SC06_1146914	A/C	A	C	C06	1146914	10830	610	20	16	646	A	A	A	A	A	C	C	A	A	7	2	0	8.49845	0.278638	0.22291	9	0.264208	10.6342	0	0.22291	11.1213	0.00384625
SC06_1157744	T/A	T	A	C06	1157744	21	609	17	20	646	T	T	T	T	T	A	A	T	T	7	2	0	8.48452	0.236842	0.278638	9	0.259744	13.1257	0	0.278638	13.6641	0.00107864
SC06_1157765	A/G	A	G	C06	1157765	28526	609	17	20	646	A	A	A	A	A	G	G	A	A	7	2	0	8.48452	0.236842	0.278638	9	0.259744	13.1257	0	0.278638	13.6641	0.00107864
SC06_1186291	A/T	A	T	C06	1186291	6	593	17	36	646	A	A	A	A	A	T	T	A	A	7	2	0	8.26161	0.236842	0.501548	9	0.192657	13.1257	0	0.501548	13.8199	0.00099779
SC06_1186297	T/G	T	G	C06	1186297	86181	593	17	36	646	T	T	T	T	T	G	G	T	T	7	2	0	8.26161	0.236842	0.501548	9	0.192657	13.1257	0	0.501548	13.8199	0.00099779
SC06_1272478	C/A	C	A	C06	1272478	3	605	19	22	646	C	C	C	C	C	A	A	C	C	7	2	0	8.42879	0.264706	0.306502	9	0.242199	11.3758	0	0.306502	11.9245	0.00257409
SC06_1272481	C/G	C	G	C06	1272481	12	605	19	22	646	C	C	C	C	C	G	G	C	C	7	2	0	8.42879	0.264706	0.306502	9	0.242199	11.3758	0	0.306502	11.9245	0.00257409
SC06_1272493	T/A	T	A	C06	1272493	1109	605	19	22	646	T	T	T	T	T	A	A	T	T	7	2	0	8.42879	0.264706	0.306502	9	0.242199	11.3758	0	0.306502	11.9245	0.00257409
SC06_1273602	G/A	G	A	C06	1273602	18	608	18	20	646	G	G	G	G	G	A	A	G	G	7	2	0	8.47059	0.250774	0.278638	9	0.25531	12.2014	0	0.278638	12.7353	0.00171615
SC06_1273620	T/C	T	C	C06	1273620	3968	608	18	20	646	T	T	T	T	T	C	C	T	T	7	2	0	8.47059	0.250774	0.278638	9	0.25531	12.2014	0	0.278638	12.7353	0.00171615
SC06_1277588	G/A	G	A	C06	1277588	17	604	21	21	646	G	G	G	G	G	A	A	G	G	7	2	0	8.41486	0.29257	0.29257	9	0.237892	9.96453	0	0.29257	10.495	0.00526068
SC06_1277605	C/A	C	A	C06	1277605	4	604	21	21	646	C	C	C	C	C	A	A	C	C	7	2	0	8.41486	0.29257	0.29257	9	0.237892	9.96453	0	0.29257	10.495	0.00526068
SC06_1277609	A/G	A	G	C06	1277609	1194674	604	21	21	646	A	A	A	A	A	G	G	A	A	7	2	0	8.41486	0.29257	0.29257	9	0.237892	9.96453	0	0.29257	10.495	0.00526068
SC06_2472283	A/G	A	G	C06	2472283	2381717	572	66	8	646	A	A	G	A	G	G	G	A	A	5	4	0	7.96904	0.919505	0.111455	9	1.10618	10.3202	0	0.111455	11.5378	0.00312317
SC06_4854000	T/A	T	A	C06	4854000	8287418	581	9	56	646	T	T	T	A	A	T	T	T	T	7	2	0	8.09443	0.125387	0.780186	9	0.147975	28.0266	0	0.780186	28.9548	5.1588e-07
SC06_13141418	T/G	T	G	C06	13141418	40	366	255	25	646	G	G	G	T	G	G	G	G	G	1	8	0	5.09907	3.55263	0.348297	9	3.29519	5.56745	0	0.348297	9.21093	0.00999706
SC06_13141458	C/G	C	G	C06	13141458	405880	367	254	25	646	G	G	G	C	G	G	G	G	G	1	8	0	5.113	3.5387	0.348297	9	3.30858	5.62444	0	0.348297	9.28132	0.00965133
SC06_13547338	G/A	G	A	C06	13547338	5395099	526	83	37	646	A	A	A	G	A	G	G	G	A	4	5	0	7.32817	1.15635	0.51548	9	1.51153	12.7762	0	0.51548	14.8032	0.000610286
SC06_18942437	T/C	T	C	C06	18942437	2899886	501	128	17	646	C	T	C	C	C	C	C	T	T	3	6	0	6.97988	1.78328	0.236842	9	2.2693	9.97078	0	0.236842	12.4769	0.00195286
SC06_21842323	G/A	G	A	C06	21842323	52249	317	305	24	646	A	A	A	A	A	A	A	A	A	0	9	0	4.41641	4.24923	0.334365	9	4.41641	5.31152	0	0.334365	10.0623	0.00653131
SC06_21894572	T/C	T	C	C06	21894572	3	356	263	27	646	C	C	C	C	C	C	C	C	C	0	9	0	4.95975	3.66409	0.376161	9	4.95975	7.77055	0	0.376161	13.1065	0.0014255
SC06_21894575	T/C	T	C	C06	21894575	3	356	263	27	646	C	C	C	C	C	C	C	C	C	0	9	0	4.95975	3.66409	0.376161	9	4.95975	7.77055	0	0.376161	13.1065	0.0014255
SC06_21894578	A/G	A	G	C06	21894578	93	359	260	27	646	G	G	G	G	G	G	G	G	G	0	9	0	5.00155	3.62229	0.376161	9	5.00155	7.98383	0	0.376161	13.3615	0.00125481
SC06_21894671	C/T	C	T	C06	21894671	273	358	267	21	646	T	T	T	T	T	T	T	T	T	0	9	0	4.98762	3.71981	0.29257	9	4.98762	7.4951	0	0.29257	12.7753	0.00168222
SC06_21894944	C/T	C	T	C06	21894944	36	334	296	16	646	T	T	T	T	T	T	T	T	T	0	9	0	4.65325	4.12384	0.22291	9	4.65325	5.76573	0	0.22291	10.6419	0.00488813
SC06_21894980	G/T	G	T	C06	21894980	44	361	271	14	646	T	T	T	T	T	T	T	T	T	0	9	0	5.02941	3.77554	0.195046	9	5.02941	7.22942	0	0.195046	12.4539	0.00197549
SC06_21895024	T/C	T	C	C06	21895024	19803	386	238	22	646	C	C	C	C	C	C	C	C	C	0	9	0	5.37771	3.31579	0.306502	9	5.37771	9.74436	0	0.306502	15.4286	0.000446404
SC06_21914827	A/G	A	G	C06	21914827	5127737	397	239	10	646	G	G	G	G	G	G	G	G	G	0	9	0	5.53096	3.32972	0.139319	9	5.53096	9.65608	0	0.139319	15.3264	0.000469811
SC06_27042564	C/T	C	T	C06	27042564	-25293159	564	21	61	646	C	C	C	T	C	T	T	C	C	6	3	0	7.85759	0.29257	0.849845	9	0.439145	25.0545	0	0.849845	26.3435	1.90366e-06
SC07_1749405	G/A	G	A	C07	1749405	12359806	527	77	42	646	G	A	A	A	G	A	A	G	G	4	5	0	7.34211	1.07276	0.585139	9	1.52132	14.3772	0	0.585139	16.4837	0.000263399
SC07_14109211	C/T	C	T	C07	14109211	27	568	57	21	646	C	C	C	T	T	C	C	T	T	5	4	0	7.91331	0.794118	0.29257	9	1.07255	12.9423	0	0.29257	14.3074	0.000781973
SC07_14109238	A/C	A	C	C07	14109238	1643677	568	57	21	646	A	A	A	C	C	A	A	C	C	5	4	0	7.91331	0.794118	0.29257	9	1.07255	12.9423	0	0.29257	14.3074	0.000781973
SC07_15752915	C/T	C	T	C07	15752915	11127573	630	11	5	646	C	C	T	C	C	T	T	C	C	6	3	0	8.77709	0.153251	0.0696594	9	0.878677	52.8805	0	0.0696594	53.8289	2.04744e-12
SC07_26880488	T/C	T	C	C07	26880488	5281	383	234	29	646	C	C	C	T	C	C	C	C	C	1	8	0	5.33591	3.26006	0.404025	9	3.52332	6.89159	0	0.404025	10.8189	0.00447401
SC07_26885769	G/C	G	C	C07	26885769	109	385	236	25	646	C	C	C	G	C	C	C	C	C	1	8	0	5.36378	3.28793	0.348297	9	3.55021	6.75309	0	0.348297	10.6516	0.00486447
SC07_26885878	T/G	T	G	C07	26885878	8	382	235	29	646	G	G	G	T	G	G	G	G	G	1	8	0	5.32198	3.27399	0.404025	9	3.50988	6.82198	0	0.404025	10.7359	0.0046637
SC07_26885886	T/C	T	C	C07	26885886	103	382	235	29	646	C	C	C	T	C	C	C	C	C	1	8	0	5.32198	3.27399	0.404025	9	3.50988	6.82198	0	0.404025	10.7359	0.0046637
SC07_26885989	A/G	A	G	C07	26885989	20644	384	243	19	646	G	G	G	A	G	G	G	G	G	1	8	0	5.34985	3.38545	0.264706	9	3.53677	6.28988	0	0.264706	10.0914	0.00643709
SC07_26906633	G/C	G	C	C07	26906633	33	381	245	20	646	C	C	C	G	C	C	C	C	C	1	8	0	5.30805	3.41331	0.278638	9	3.49644	6.16343	0	0.278638	9.93851	0.00694833
SC07_26906666	C/T	C	T	C07	26906666	1333013	381	245	20	646	T	T	T	C	T	T	T	T	T	1	8	0	5.30805	3.41331	0.278638	9	3.49644	6.16343	0	0.278638	9.93851	0.00694833
SC07_28239679	A/G	A	G	C07	28239679	3	417	220	9	646	G	G	G	A	G	G	G	G	G	1	8	0	5.8096	3.06502	0.125387	9	3.98173	7.94582	0	0.125387	12.0529	0.002414
SC07_28239682	G/A	G	A	C07	28239682	15	415	222	9	646	A	A	A	G	A	A	A	A	A	1	8	0	5.78173	3.09288	0.125387	9	3.95469	7.78557	0	0.125387	11.8657	0.00265098
SC07_28239697	T/A	T	A	C07	28239697	3958997	529	104	13	646	T	A	T	T	A	A	A	A	A	3	6	0	7.36997	1.44892	0.181115	9	2.59114	14.2951	0	0.181115	17.0673	0.000196733
SC07_32198694	G/T	G	T	C07	32198694	1055	415	210	21	646	G	T	T	T	T	T	T	T	T	1	8	0	5.78173	2.9257	0.29257	9	3.95469	8.80083	0	0.29257	13.0481	0.00146772
SC07_32199749	T/A	T	A	C07	32199749	314495	612	9	25	646	A	T	T	T	T	T	T	A	T	7	2	0	8.52632	0.125387	0.348297	9	0.273229	28.0266	0	0.348297	28.6481	6.01359e-07
SC07_32514244	G/T	G	T	C07	32514244	67733	628	8	10	646	G	G	T	G	G	G	T	G	G	7	2	0	8.74923	0.111455	0.139319	9	0.349721	32.0003	0	0.139319	32.4894	8.81089e-08
SC07_32581977	A/G	A	G	C07	32581977	6471713	589	46	11	646	A	G	A	A	G	G	A	A	A	6	3	0	8.20588	0.640867	0.153251	9	0.592979	8.68435	0	0.153251	9.43058	0.00895729
SC07_39053690	C/A	C	A	C07	39053690	11	584	31	31	646	C	C	A	C	A	C	A	C	C	6	3	0	8.13622	0.431889	0.431889	9	0.56088	15.2706	0	0.431889	16.2634	0.000294073
SC07_39053701	G/T	G	T	C07	39053701	1624255	613	10	23	646	G	G	T	G	G	G	T	G	G	7	2	0	8.54025	0.139319	0.320433	9	0.277786	24.8504	0	0.320433	25.4486	2.9778e-06
SC07_40677956	G/A	G	A	C07	40677956	1269146	569	6	71	646	G	G	G	G	G	G	G	G	A	8	1	0	7.92724	0.0835913	0.989164	9	0.000667742	10.0466	0	0.989164	11.0364	0.00401309
SC07_41947102	A/T	A	T	C07	41947102	2	313	303	30	646	A	A	A	A	A	A	A	A	A	9	0	0	4.36068	4.22136	0.417957	9	4.93576	4.22136	0	0.417957	9.57508	0.00833293
SC07_41947104	C/T	C	T	C07	41947104	34	313	303	30	646	C	C	C	C	C	C	C	C	C	9	0	0	4.36068	4.22136	0.417957	9	4.93576	4.22136	0	0.417957	9.57508	0.00833293
SC07_41947138	G/T	G	T	C07	41947138	-33656119	313	303	30	646	G	G	G	G	G	G	G	G	G	9	0	0	4.36068	4.22136	0.417957	9	4.93576	4.22136	0	0.417957	9.57508	0.00833293
SC08_8291019	G/A	G	A	C08	8291019	8042308	616	23	7	646	G	A	A	G	G	A	A	G	G	5	4	0	8.58204	0.320433	0.0975232	9	1.4951	42.2528	0	0.0975232	43.8454	3.01361e-10
SC08_16333327	G/T	G	T	C08	16333327	36	532	104	10	646	T	T	T	G	T	T	G	T	T	2	7	0	7.41176	1.44892	0.139319	9	3.95145	21.2673	0	0.139319	25.3581	3.11579e-06
SC08_16333363	T/C	T	C	C08	16333363	4898629	521	107	18	646	C	C	C	T	C	C	T	C	C	2	7	0	7.25851	1.49071	0.250774	9	3.80959	20.3609	0	0.250774	24.4213	4.97723e-06
SC08_21231992	C/T	C	T	C08	21231992	18	324	311	11	646	T	T	T	T	T	T	T	T	T	0	9	0	4.51393	4.33282	0.153251	9	4.51393	5.02735	0	0.153251	9.69453	0.0078498
SC08_21232010	C/T	C	T	C08	21232010	9060219	324	311	11	646	T	T	T	T	T	T	T	T	T	0	9	0	4.51393	4.33282	0.153251	9	4.51393	5.02735	0	0.153251	9.69453	0.0078498
SC08_30292229	T/C	T	C	C08	30292229	4065753	613	17	16	646	T	T	C	T	T	T	C	T	T	7	2	0	8.54025	0.236842	0.22291	9	0.277786	13.1257	0	0.22291	13.6264	0.00109915
SC08_34357982	C/T	C	T	C08	34357982	901484	435	193	18	646	T	T	T	C	T	T	T	T	C	2	7	0	6.06037	2.68885	0.250774	9	2.7204	6.91223	0	0.250774	9.8834	0.00714245
SC08_35259466	A/C	A	C	C08	35259466	776176	316	301	29	646	A	A	A	A	A	A	A	A	A	9	0	0	4.40248	4.1935	0.404025	9	4.80121	4.1935	0	0.404025	9.39873	0.00910104
SC08_36035642	G/A	G	A	C08	36035642	-34548526	374	236	36	646	A	A	A	G	A	A	A	A	A	1	8	0	5.21053	3.28793	0.501548	9	3.40245	6.75309	0	0.501548	10.6571	0.00485115
SC09_1487116	C/T	C	T	C09	1487116	5	465	103	78	646	T	C	T	C	C	T	T	T	C	4	5	0	6.47833	1.43498	1.08669	9	0.948101	8.85678	0	1.08669	10.8916	0.00431447
SC09_1487121	G/A	G	A	C09	1487121	15	465	103	78	646	A	G	A	G	G	A	A	A	G	4	5	0	6.47833	1.43498	1.08669	9	0.948101	8.85678	0	1.08669	10.8916	0.00431447
SC09_1487136	A/G	A	G	C09	1487136	4653	465	103	78	646	G	A	G	A	A	G	G	G	A	4	5	0	6.47833	1.43498	1.08669	9	0.948101	8.85678	0	1.08669	10.8916	0.00431447
SC09_1491789	T/C	T	C	C09	1491789	61	459	108	79	646	C	T	C	T	T	C	C	C	T	4	5	0	6.39474	1.50464	1.10062	9	0.896794	8.11987	0	1.10062	10.1173	0.00635418
SC09_1491850	A/G	A	G	C09	1491850	62455	458	108	80	646	G	A	G	A	A	G	G	G	A	4	5	0	6.3808	1.50464	1.11455	9	0.888326	8.11987	0	1.11455	10.1227	0.00633685
SC09_1554305	G/A	G	A	C09	1554305	107865	469	109	68	646	A	G	A	G	G	A	A	A	G	4	5	0	6.53406	1.51858	0.947368	9	0.982765	7.98137	0	0.947368	9.9115	0.00704279
SC09_1662170	G/A	G	A	C09	1662170	3	352	195	99	646	A	A	A	A	G	A	A	A	A	1	8	0	4.90402	2.71672	1.37926	9	3.10794	10.2746	0	1.37926	14.7617	0.000623056
SC09_1662173	G/T	G	T	C09	1662173	87	354	193	99	646	T	T	T	T	G	T	T	T	T	1	8	0	4.93189	2.68885	1.37926	9	3.13465	10.4908	0	1.37926	15.0047	0.000551781
SC09_1662260	T/G	T	G	C09	1662260	12	348	192	106	646	G	G	G	G	T	G	G	G	G	1	8	0	4.8483	2.67492	1.47678	9	3.05456	10.6008	0	1.47678	15.1322	0.000517712
SC09_1662272	C/G	C	G	C09	1662272	2694747	349	191	106	646	G	G	G	G	C	G	G	G	G	1	8	0	4.86223	2.66099	1.47678	9	3.0679	10.7122	0	1.47678	15.2569	0.000486424
SC09_4357019	G/A	G	A	C09	4357019	84466	554	83	9	646	A	A	A	G	A	A	A	A	A	1	8	0	7.71827	1.15635	0.125387	9	5.84783	40.5031	0	0.125387	46.4763	8.0873e-11
SC09_4441485	G/A	G	A	C09	4441485	37603	511	122	13	646	A	A	A	G	A	A	A	A	A	1	8	0	7.1192	1.69969	0.181115	9	5.25966	23.3536	0	0.181115	28.7944	5.58958e-07
SC09_4479088	T/A	T	A	C09	4479088	5	376	228	42	646	A	A	A	T	A	A	A	A	A	1	8	0	5.23839	3.17647	0.585139	9	3.42929	7.32462	0	0.585139	11.339	0.00344951
SC09_4479093	A/G	A	G	C09	4479093	15	389	215	42	646	G	G	G	A	G	G	G	G	G	1	8	0	5.4195	2.99536	0.585139	9	3.60402	8.36176	0	0.585139	12.5509	0.00188192
SC09_4479108	T/C	T	C	C09	4479108	2406306	376	228	42	646	C	C	C	T	C	C	C	C	C	1	8	0	5.23839	3.17647	0.585139	9	3.42929	7.32462	0	0.585139	11.339	0.00344951
SC09_6885414	G/A	G	A	C09	6885414	1285425	534	76	36	646	G	G	A	G	G	A	A	G	A	5	4	0	7.43963	1.05882	0.501548	9	0.800011	8.16993	0	0.501548	9.47149	0.00877589
SC09_8170839	T/C	T	C	C09	8170839	66	365	257	24	646	C	C	C	C	C	C	C	C	C	0	9	0	5.08514	3.5805	0.334365	9	5.08514	8.20306	0	0.334365	13.6226	0.00110128
SC09_8170905	C/G	C	G	C09	8170905	587645	365	257	24	646	G	G	G	G	G	G	G	G	G	0	9	0	5.08514	3.5805	0.334365	9	5.08514	8.20306	0	0.334365	13.6226	0.00110128
SC09_8758550	A/G	A	G	C09	8758550	1	531	89	26	646	A	A	G	A	G	G	G	A	G	4	5	0	7.39783	1.23994	0.362229	9	1.56063	11.4022	0	0.362229	13.3251	0.00127789
SC09_8758551	G/C	G	C	C09	8758551	4742478	540	89	17	646	G	G	C	G	C	C	C	G	C	4	5	0	7.52322	1.23994	0.236842	9	1.64997	11.4022	0	0.236842	13.289	0.00130113
SC09_13501029	C/T	C	T	C09	13501029	-13501029	553	74	19	646	T	C	T	C	T	T	T	C	C	4	5	0	7.70433	1.03096	0.264706	9	1.78109	15.2802	0	0.264706	17.326	0.000172865
