# Supplementary material for: Overwintering Camelina and Canola/Rapeseed Show Promise for Improving Integrated Weed Management Approaches in the Upper Midwestern U.S
Source: Plants (Basel). 2023 Mar 15;12(6):1329. doi: 10.3390/plants12061329 (PMC10056582; doi:10.3390/plants12061329)
Supplement: Supplementary file 1 [file plants-12-01329-s001.zip › Supplemental Table S7.xlsx]

## Sheet: Plant ID_KSU
Supplemental Table S7. The original names for the KSU accessions along with other information and our designated internal code names for each accession.
ARS#	NAME	SOURCE	GEN
ARS001	KS2185	KSU	Finished line
ARS002	KS3018	KSU	Finished line
ARS003	KS3350	KSU	Finished line
ARS004	KS3068	KSU	Finished line
ARS005	KS3302	KSU	Finished line
ARS006	KS4085	KSU	Finished line
ARS007	KS3074	KSU	Finished line
ARS008	KS3077	KSU	Finished line
ARS009	KS3132	KSU	Finished line
ARS010	KS3254	KSU	Finished line
ARS011	KS4313	KSU	Finished line
ARS012	KS4475	KSU	Finished line
ARS013	KS4083	KSU	Finished line
ARS014	KS4426	KSU	Finished line
ARS015	KS4428	KSU	Finished line
ARS016	KS4564	KSU	Finished line
ARS017	KS4476	KSU	Finished line
ARS018	KS4410	KSU	Finished line
ARS019	KS4506	KSU	Finished line
ARS020	KS4549	KSU	Finished line
ARS021	KS1701	KSU	Finished line
ARS022	KS3579	KSU	Finished line
ARS023	KS7436	KSU	Finished line
ARS024	Plainsman	KSU	Finished line
ARS025	Wichita	KSU	Finished line
ARS026	Abliene	KSU	Finished line
ARS027	Sumner	KSU	Finished line
ARS028	Kiowa	KSU	Finished line
ARS029	Riley	KSU	Finished line
ARS030	Griffin	KSU	Finished line
ARS031	Jetton	KSU	Finished line
ARS032	PI409024	NCRPIS	Finished line
ARS033	PI449454	NCRPIS	Finished line
ARS034	PI458930	NCRPIS	Finished line
ARS035	PI458937	NCRPIS	Finished line
ARS036	PI458951	NCRPIS	Finished line
ARS037	PI458969	NCRPIS	Finished line
ARS038	PI469787	NCRPIS	Finished line
ARS039	PI469898	NCRPIS	Finished line
ARS040	PI470017	NCRPIS	Finished line
ARS041	PI509073	NCRPIS	Finished line
ARS042	PI649127	NCRPIS	Finished line
ARS043	PI537090	NCRPIS	Finished line
ARS044	PI538766	NCRPIS	Finished line
ARS045	PI549101	NCRPIS	Finished line
ARS046	PI552810	NCRPIS	Finished line
ARS047	PI633125	NCRPIS	Finished line
ARS048	PI633126	NCRPIS	Finished line
ARS049	PI633130	NCRPIS	Finished line
ARS050	PI633131	NCRPIS	Finished line
ARS051	PI633132	NCRPIS	Finished line
ARS052	PI633133	NCRPIS	Finished line
ARS053	PI633136	NCRPIS	Finished line
ARS054	PI633137	NCRPIS	Finished line
ARS055	PI633140	NCRPIS	Finished line
ARS056	PI633141	NCRPIS	Finished line
ARS057	PI649132	NCRPIS	Finished line
ARS058	PI649133	NCRPIS	Finished line
ARS059	PI649133	NCRPIS	Finished line
ARS060	PI649145	NCRPIS	Finished line
ARS061	PI535874	NCRPIS	Finished line
ARS062	PI547111	NCRPIS	Finished line
ARS063	PI601266	NCRPIS	Finished line
ARS064	PI601282	NCRPIS	Finished line
ARS065	PI601585	NCRPIS	Finished line
ARS066	PI601661	NCRPIS	Finished line
ARS067	PI633120	NCRPIS	Finished line
ARS068	PI649133	NCRPIS	Finished line
ARS069	PI649136	NCRPIS	Finished line
ARS070	KS4430	NCRPIS	Finished line
ARS071	KS4541	NCRPIS	Finished line
ARS072	K2040	NCRPIS	Finished line
ARS073	Kodakskii	NCRPIS	Finished line
ARS074	Liborius	NCRPIS	Finished line
ARS075	Ligora	NCRPIS	Finished line
ARS076	Liquanta	NCRPIS	Finished line
ARS077	Maras	NCRPIS	Finished line
ARS078	Marex	NCRPIS	Finished line
ARS079	Niederarnbacher	NCRPIS	Finished line
ARS080	Norli	NCRPIS	Finished line
ARS081	Olymp	NCRPIS	Finished line
ARS082	Silex	NCRPIS	Finished line
ARS083	Susana	NCRPIS	Finished line
ARS084	Tapidor	NCRPIS	Finished line
ARS085	PI458966	NCRPIS	Finished line
ARS086	PI469825	NCRPIS	Finished line
ARS087	PI469891	NCRPIS	Finished line
ARS088	PI470046	NCRPIS	Finished line
ARS089	PI535852	NCRPIS	Finished line
ARS090	PI535856	NCRPIS	Finished line
ARS091	PI535860	NCRPIS	Finished line
ARS092	PI535866	NCRPIS	Finished line
ARS093	PI535870	NCRPIS	Finished line
ARS094	PI649148	NCRPIS	Finished line
ARS095	PI649149	NCRPIS	Finished line
ARS096	PI384536	NCRPIS	Finished line
ARS097	PI458954	NCRPIS	Finished line
ARS098	PI458970	NCRPIS	Finished line
ARS099	PI469799	NCRPIS	Finished line
ARS100	PI470000	NCRPIS	Finished line
ARS101	PI470035	NCRPIS	Finished line
ARS102	PI531282	NCRPIS	Finished line
ARS103	PI531283	NCRPIS	Finished line
ARS104	PI531284	NCRPIS	Finished line
ARS105	PI531285	NCRPIS	Finished line
ARS106	PI537302	NCRPIS	Finished line
ARS107	PI555466	NCRPIS	Finished line
ARS108	PI601260	NCRPIS	Finished line
ARS109	PI601280	NCRPIS	Finished line
ARS110	PI601282	NCRPIS	Finished line
ARS111	PI633121	NCRPIS	Finished line
ARS112	PI633135	NCRPIS	Finished line
ARS113	KSNT08	KSU	Finished line
ARS114	KSNT46	KSU	Finished line
ARS115	KSNT114	KSU	Finished line
ARS116	KSNT09	KSU	Finished line
ARS117	KSNT88	KSU	Finished line
ARS118	KSNT127	KSU	Finished line
ARS119	KSNT22	KSU	Finished line
ARS120	KSNT32	KSU	Finished line
ARS121	5011	KSU	Finished line
ARS122	5037	KSU	Finished line
ARS123	5072	KSU	Finished line
ARS124	4006	KSU	Finished line
ARS125	4025	KSU	Finished line
ARS126	4044	KSU	Finished line
ARS127	4080	KSU	Finished line
ARS128	4082	KSU	Finished line
ARS129	4130	KSU	Finished line
ARS130	4145	KSU	Finished line
ARS131	4176	KSU	Finished line
ARS132	Ames15652	NCRPIS	Finished line
ARS133	Ames15654	NCRPIS	Finished line
ARS134	Ames6076	NCRPIS	Finished line
ARS135	PI184453	NCRPIS	Finished line
ARS136	PI391552	NCRPIS	Finished line
ARS137	PI458947	NCRPIS	Finished line
ARS138	PI469737	NCRPIS	Finished line
ARS139	PI469817	NCRPIS	Finished line
ARS140	PI469888	NCRPIS	Finished line
ARS141	PI594321	NCRPIS	Finished line
ARS142	PI601261	NCRPIS	Finished line
ARS143	Casino	NCRPIS	Finished line
ARS144	Winfield	NCRPIS	Finished line
ARS145	AR91004	NCRPIS	Finished line
ARS146	Baros	NCRPIS	Finished line
ARS147	Artic	NCRPIS	Finished line
ARS148	Bridger	NCRPIS	Finished line
ARS149	California	NCRPIS	Finished line
ARS150	Cando	NCRPIS	Finished line
ARS151	Cascade	NCRPIS	Finished line
ARS152	Humus	NCRPIS	Finished line
ARS153	Musette	NCRPIS	Finished line
ARS154	Pendelton	NCRPIS	Finished line
ARS155	Titan	NCRPIS	Finished line
ARS156	Tolsa	NCRPIS	Finished line
ARS157	KS4707	KSU	F7
ARS158	KS4708	KSU	F7
ARS159	KS4709	KSU	F7
ARS160	KS4710	KSU	F7
ARS161	KS4711	KSU	F7
ARS162	KS4712	KSU	F7
ARS163	KS4713	KSU	F7
ARS164	KS4714	KSU	F7
ARS165	KS4715	KSU	F7
ARS166	KS4716	KSU	F7
ARS167	KS4717	KSU	F7
ARS168	KS4718	KSU	F8
ARS169	KS4719	KSU	F8
ARS170	KS4720	KSU	F8
ARS171	KS4721	KSU	F8
ARS172	KS4722	KSU	F8
ARS173	KS4580	KSU	F10
ARS174	KS4617	KSU	F9
ARS175	KS4624	KSU	F9
ARS176	KS4626	KSU	F9
ARS177	KS4628	KSU	F9
ARS178	KS4634	KSU	F9
ARS179	KS4635	KSU	F9
ARS180	KS4639	KSU	F9
ARS181	KS4643	KSU	F9
ARS182	KS4646	KSU	F9
ARS183	KS4655	KSU	F8
ARS184	KS4660	KSU	F8
ARS185	KS4662	KSU	F8
ARS186	KS4663	KSU	F8
ARS187	KS4665	KSU	F8
ARS188	KS4666	KSU	F8
ARS189	KS4668	KSU	F8
ARS190	KS4669	KSU	F8
ARS191	KS4670	KSU	F8
ARS192	KS4671	KSU	F8
ARS193	KS4673	KSU	F8
ARS194	KS4674	KSU	F8
ARS195	KS4676	KSU	F8
ARS196	KS4677	KSU	F8
ARS197	KS4678	KSU	F8
ARS198	KS4683	KSU	F8
ARS199	KS4684	KSU	F8
ARS200	KS4685	KSU	F8
ARS201	KS4687	KSU	F8
ARS202	KS4688	KSU	F8
ARS203	KSNT174	KSU	F10
ARS204	KSUR1203	KSU	F9
ARS205	KSUR1204	KSU	F9
ARS206	KSUR1206	KSU	F9
ARS207	KSUR1212	KSU	F9
ARS208	KSUR1213	KSU	F9
ARS209	KSUR1217	KSU	F7
ARS210	KSUR1218	KSU	F7
ARS211	KS07046-1-3-1-2	KSU	F6
ARS212	KS07051-8-2-5-2	KSU	F6
ARS213	KS07061-18-5-3-2	KSU	F6
ARS214	KS08037-8-2-3-1	KSU	F6
ARS215	KS08037-8-2-3-2	KSU	F6
ARS216	KS08037-8-2-3-3	KSU	F6
ARS217	KS08037-8-2-3-4	KSU	F6
ARS218	KS08037-11-2-1-3	KSU	F6
ARS219	KS08040-18-1-1-3	KSU	F6
ARS220	KS08040-18-2-4-4	KSU	F6
ARS221	KS08042-9-5-2-1	KSU	F6
ARS222	KS08042-9-5-2-2	KSU	F6
ARS223	KS08042-9-5-2-4	KSU	F6
ARS224	KS08042-9-5-3-4	KSU	F6
ARS225	KS08042-9-5-3-5	KSU	F6
ARS226	KS08044-19-5-1-3	KSU	F6
ARS227	KS08044-19-5-1-4	KSU	F6
ARS228	KS08044-19-5-5	KSU	F6
ARS229	KS08044-19-5-5	KSU	F6
ARS230	KS08048-4a-4-2-4	KSU	F6
ARS231	KS08048-4a-4-5-1	KSU	F6
ARS232	KS08048-4a-4-5-2	KSU	F6
ARS233	KS08048-4a-4-5-3	KSU	F6
ARS234	KS08048-4a-4-5-4	KSU	F6
ARS235	KS08048-4a-4-5-5	KSU	F6
ARS236	KS08050-1-1-3-1	KSU	F6
ARS237	KS08050-1-1-3-2	KSU	F6
ARS238	KS08050-1-1-3-3	KSU	F6
ARS239	KS08050-1-1-3-5	KSU	F6
ARS240	KS08050-1-4-2-2	KSU	F6
ARS241	KS08050-1-4-2-4	KSU	F6
ARS242	KS08050-1-4-2-5	KSU	F6
ARS243	KS08050-3-1-3-4	KSU	F6
ARS244	KS06060-4-1-2-4-b	KSU	F7
ARS245	KS06060-4-4-2-3-b	KSU	F7
ARS246	KS06065-3-3-3-2-b	KSU	F7
ARS247	KS06070-2-5-3-1-b	KSU	F7
ARS248	KS06078-3-1-1-1-b	KSU	F7
ARS249	KS06083-7-2-2-3-b	KSU	F7
ARS250	KS06090-4-2-2-2-b	KSU	F7
ARS251	KS06094-1-1-3-3-b	KSU	F7
ARS252	KS06098-5-1-3-3-b	KSU	F7
ARS253	KS07046-1-3-1-1-1	KSU	F7
ARS254	KS07046-1-3-1-1-2	KSU	F7
ARS255	KS07046-1-3-1-1-3	KSU	F7
ARS256	KS07046-1-3-1-4-3	KSU	F7
ARS257	KS07046-1-3-1-4-4	KSU	F7
ARS258	KS08027-7-5-1-3-1	KSU	F7
ARS259	KS08027-7-5-1-3-2	KSU	F7
ARS260	KS08027-7-5-1-3-3	KSU	F7
ARS261	KS08048-4a-4-5-4-2	KSU	F7
ARS262	KS08048-4a-4-5-4-3	KSU	F7
ARS263	KS08048-4a-4-5-4-4	KSU	F7
ARS264	KS08050-1-1-3-1-1	KSU	F7
ARS265	KS08050-1-1-3-1-3	KSU	F7
ARS266	KS08050-1-1-3-1-4	KSU	F7
ARS267	KS08050-1-4-2-4-1	KSU	F7
ARS268	KS08050-1-4-2-5-1	KSU	F7
ARS269	KS08050-1-4-2-5-2	KSU	F7
ARS270	KS08050-1-4-2-5-3	KSU	F7
ARS271	KS08050-1-4-2-5-4	KSU	F7
ARS272	KS08278a-5-2-3-1	KSU	F6
ARS273	KS08278a-5-2-3-2	KSU	F6
ARS274	KS08278a-5-2-3-3	KSU	F6
ARS275	KS08282b-4-1-2-1	KSU	F6
ARS276	KS08285a-2-3-1-1	KSU	F6
ARS277	KS08295a-2-2-2-1	KSU	F6
ARS278	KS08295a-5-4-1-1	KSU	F6
ARS279	KS08295a-5-4-1-2	KSU	F6
ARS280	KS08295a-5-4-1-4	KSU	F6
ARS281	KS08295a-5-4-5-1	KSU	F6
ARS282	KS08295a-5-4-5-3	KSU	F6
ARS283	KS08315b-2-3-5-1	KSU	F6
ARS284	KS08237-2-2-1-1	KSU	F6
ARS285	KS08237-2-2-1-3	KSU	F6
ARS286	KS08237-2-2-1-4	KSU	F6
ARS287	KS08244-3-1-1-1	KSU	F6
ARS288	KS08244-3-1-1-2	KSU	F6
ARS289	KS08244-3-1-1-3	KSU	F6
ARS290	KS08244-3-1-1-4	KSU	F6
ARS291	KS08278a-5-2-2	KSU	F5
ARS292	KS08278a-5-2-4	KSU	F5
ARS293	KS08282b-1-4-1	KSU	F5
ARS294	KS08295a-2-2-2	KSU	F5
ARS295	KS08295a-2-2-3	KSU	F5
ARS296	KS08315b-2-3-4	KSU	F5
ARS297	KS08339a-5-2-2	KSU	F5
ARS298	KS08212-5-1-2	KSU	F5
ARS299	KS08233-2-1-3	KSU	F5
ARS300	KS08233-2-1-2	KSU	F5
ARS301	KS08238-1-3-5	KSU	F5
ARS302	KS08238-1-3-4	KSU	F5
ARS303	KS08238-1-3-3	KSU	F4
ARS304	KS08239-2-5-4	KSU	F5
ARS305	KS09039-1-3	KSU	F5
ARS306	KS09054b-9-1	KSU	F4
ARS307	KS09054b-9-3	KSU	F4
ARS308	KS09054b-9-4	KSU	F4
ARS309	KS09060-3-1	KSU	F4
ARS310	KS09060-3-3	KSU	F4
ARS311	KS09063-3-2	KSU	F4
ARS312	KS09068b-5-1	KSU	F4
ARS313	KS09072-6-2	KSU	F4
ARS314	KS09089b-2-2	KSU	F4
ARS315	KS09089b-7-2	KSU	F4
ARS316	KS09089b-7-4	KSU	F4
ARS317	KS09092a-7-1	KSU	F4
ARS318	KS09092a-7-3	KSU	F4
ARS319	KS09092a-7-5	KSU	F4
ARS320	KS09099-3-5	KSU	F4
ARS321	KS09116-6-3	KSU	F4
ARS322	KS09116-6-5	KSU	F4
ARS323	KS09143-7-2	KSU	F4
ARS324	KS09143-8-5	KSU	F4
ARS325	KS09154-1-3	KSU	F4
ARS326	KS09154-1-4	KSU	F4
ARS327	KS09155-3-3	KSU	F4
ARS328	KS09155-3-4	KSU	F4
ARS329	KS10002-2-3	KSU	F4
ARS330	KS10005-4-4	KSU	F4
ARS331	KS10007-4-4	KSU	F4
ARS332	KS10013-5-1	KSU	F4
ARS333	KS10013-5-2	KSU	F4
ARS334	KS10013-5-3	KSU	F4
ARS335	KS10013-5-4	KSU	F4
ARS336	KS10013-5-5	KSU	F4
ARS337	KS10082-2	KSU
ARS338	KS10082-6	KSU	F3
ARS339	KS10082-7	KSU	F3
ARS340	KS10082-9	KSU	F3
ARS341	KS10083-2	KSU	F3
ARS342	KS10083-3	KSU	F3
ARS343	KS10083-6	KSU	F3
ARS344	KS10083-10	KSU	F3
ARS345	KS10088-1	KSU	F3
ARS346	KS10088-4	KSU	F3
ARS347	KS10088-5	KSU	F3
ARS348	KS10088-6	KSU	F3
ARS349	KS10088-9	KSU	F3
ARS350	KS10088-10	KSU	F3
ARS351	KS10091-1	KSU	F3
ARS352	KS10091-3	KSU	F3
ARS353	KS10091-6	KSU	F3
ARS354	KS10091-8	KSU	F3
ARS355	KS10096-5	KSU	F3
ARS356	KS10107-1	KSU	F3
ARS357	KS10107-3	KSU	F3
ARS358	KS10107-7	KSU	F3
ARS359	KS10122-1	KSU	F3
ARS360	KS10122-5	KSU	F3
ARS361	KS10122-8	KSU	F3
ARS362	KS10122-9	KSU	F3
ARS363	KS10137-2	KSU	F3
ARS364	KS10139-6	KSU	F3
ARS365	KS10141-3	KSU	F3
ARS366	KS10142-7	KSU	F3
ARS367	KS10147-2	KSU	F3
ARS368	KS10147-3	KSU	F3
ARS369	KS10147-4	KSU	F3
ARS370	KS10147-7	KSU	F3
ARS371	KS10147-8	KSU	F3
ARS372	KS10147-9	KSU	F3
ARS373	KS10149-4	KSU	F3
ARS374	KS10149-5	KSU	F3
ARS375	KS10149-6	KSU	F3
ARS376	KS10149-7	KSU	F3
ARS377	KS10149-8	KSU	F3
ARS378	KS10151-1	KSU	F3
ARS379	KS10152-3	KSU	F3
ARS380	KS10152-4	KSU	F3
ARS381	KS10152-9	KSU	F3
ARS382	KS10156-1	KSU	F3
ARS383	KS10156-2	KSU	F3
ARS384	KS10156-5	KSU	F3
ARS385	KS10156-7	KSU	F3
ARS386	KS10156-9	KSU	F3
ARS387	KS10159-9	KSU	F3
ARS388	KS10159-10	KSU	F3
ARS389	KS10162-1	KSU	F3
ARS390	KS10162-8	KSU	F3
ARS391	KS10163-7	KSU	F3
ARS392	KS10166-1	KSU	F3
ARS393	KS10188-8	KSU	F3
ARS394	KS10195-8	KSU	F3
ARS395	KS10217-4	KSU	F3
ARS396	KS10217-9	KSU	F3
ARS397	KS10226-1	KSU	F3
ARS398	KS10226-3	KSU	F3
ARS399	KS10226-4	KSU	F3
ARS400	KS10226-5	KSU	F3
ARS401	KS10226-7	KSU	F3
ARS402	KS10226-8	KSU	F3
ARS403	KS10235-1	KSU	F3
ARS404	KS10245-5	KSU	F3
ARS405	KS10245-7	KSU	F3
ARS406	KS10246-7	KSU	F3
ARS407	KS10247-2	KSU	F3
ARS408	KS10247-3	KSU	F3
ARS409	KS10247-6	KSU	F3
ARS410	KS10247-7	KSU	F3
ARS411	KS10247-8	KSU	F3
ARS412	KS10247-9	KSU	F3
ARS413	KS10247-10	KSU	F3

## Sheet: Plant ID_IPK
Supplemental Table S7. The original names for the IPK accessions along with other information and our designated internal code names for each accession.
ARS #	Accession number	scientific name	Accession name	Country of origin	Donor/Expedition	Availability**	Form of delivery	Characterisation & Evaluation Data	Aegi
ARS451	BRA 1787	Brassica napus L. subsp. napobrassica (L.) Hanelt	Mecklenburger Weiße	*German Democratic Republic	D: DSG Quedlinburg: -	available	Seed collection	N	N
ARS452	CR 3108	Brassica napus L. subsp. napus var. napus f. biennis (Schübl. & Mart.) Thell.	Sollux	*German Democratic Republic	D: BAZ, Braunschweig Genetic Resources Centre: 53686	available	Seed collection	N	N
ARS453	CR 198	Brassica napus L. subsp. napus var. napus f. biennis (Schübl. & Mart.) Thell.	Bnw 1.47/81	*German Democratic Republic	D: IÖF Malchow: 860785	available	Seed collection	N	N
ARS454	CR 636	Brassica napus L. subsp. napus var. napus f. biennis (Schübl. & Mart.) Thell.	Gülzower Stamm 262/65	*German Democratic Republic	D: IÖF Malchow: 720014	available	Seed collection	N	N
ARS455	CR 1177	Brassica napus L. subsp. napus var. napus f. biennis (Schübl. & Mart.) Thell.	SR 405	*German Democratic Republic	D: IÖF Malchow: 860789	available	Seed collection	N	N
ARS456	CR 757	Brassica napus L. subsp. napus var. napus f. biennis (Schübl. & Mart.) Thell.	Maras	*German Democratic Republic	D: BSA, Prüfstelle Nossen, Dr. Rößler: RAW 664	available	Seed collection	N	N
ARS457	CR 3449	Brassica napus L. subsp. napus var. napus f. biennis (Schübl. & Mart.) Thell.	Sollux	*German Democratic Republic		available	Seed collection	N	N
ARS458	CR 629	Brassica napus L. subsp. napus var. napus f. biennis (Schübl. & Mart.) Thell.	Groß-Lüsewitzer Spätsaatverträglicher, Pollux	*German Democratic Republic	D: Institut Pfl.-Zücht. (IPZ) Gülzow: -	available	Seed collection	N	N
ARS459	CR 862	Brassica napus L. subsp. napus var. napus f. biennis (Schübl. & Mart.) Thell.	Quedlinburger	*German Democratic Republic		available	Seed collection	N	N
ARS460	CR 1191	Brassica napus L. subsp. napus var. napus f. biennis (Schübl. & Mart.) Thell.	Gülzower Ölquell	*German Democratic Republic	D: VEG-Saatz. Berthelsdorf/Krs. Löbau: -	available	Seed collection	N	N
ARS461	CR 3055	Brassica napus L. subsp. napus var. napus f. biennis (Schübl. & Mart.) Thell.	Sibirian Kale	*Union of Soviet Socialist Republics	D: BAZ, Braunschweig Genetic Resources Centre: 51043	available	Seed collection	N	N
ARS462	CR 3036	Brassica napus L. subsp. napus var. napus f. biennis (Schübl. & Mart.) Thell.	Promin	*Union of Soviet Socialist Republics	D: BAZ, Braunschweig Genetic Resources Centre: 62143	available	Seed collection	N	N
ARS463	CR 3059	Brassica napus L. subsp. napus var. napus f. biennis (Schübl. & Mart.) Thell.	Otradnenskij	*Union of Soviet Socialist Republics	D: BAZ, Braunschweig Genetic Resources Centre: 62145	available	Seed collection	N	N
ARS464	CR 787	Brassica napus L. subsp. napus var. napus f. biennis (Schübl. & Mart.) Thell.	Nemertschanskij 1	*Union of Soviet Socialist Republics	D: IÖF Malchow: 720037	available	Seed collection	N	N
ARS465	CR 1039	Brassica napus L. subsp. napus var. napus f. biennis (Schübl. & Mart.) Thell.	Vinnickij 15/59	*Union of Soviet Socialist Republics	D: IÖF Malchow: 790147	available	Seed collection	N	N
ARS466	CR 672	Brassica napus L. subsp. napus var. napus f. biennis (Schübl. & Mart.) Thell.	Kiewskij 18	*Union of Soviet Socialist Republics	D: IÖF Malchow: 860178	available	Seed collection	N	N
ARS467	CR 680	Brassica napus L. subsp. napus var. napus f. annua (Schübl. & Mart.) Thell.	Kubanskij	*Union of Soviet Socialist Republics		available	Seed collection	N	N
ARS468	CR 894	Brassica napus L. subsp. napus var. napus f. biennis (Schübl. & Mart.) Thell.		*Union of Soviet Socialist Republics	D: IÖF Malchow: 720022a	available	Seed collection	N	N
ARS469	CR 302	Brassica napus L. subsp. napus var. napus f. biennis (Schübl. & Mart.) Thell.	Dublanskij	*Union of Soviet Socialist Republics	D: IÖF Malchow: 720012	available	Seed collection	N	N
ARS470	CR 859	Brassica napus L. subsp. napus var. napus f. biennis (Schübl. & Mart.) Thell.	Promin	*Union of Soviet Socialist Republics	D: IÖF Malchow: 900140	available	Seed collection	N	N
ARS471	CR 923	Brassica napus L. subsp. napus var. napus f. biennis (Schübl. & Mart.) Thell.	Skriverskij	*Union of Soviet Socialist Republics	D: IÖF Malchow: 720066	available	Seed collection	N	N
ARS472	CR 772	Brassica napus L. subsp. napus var. napus f. biennis (Schübl. & Mart.) Thell.		*Union of Soviet Socialist Republics		available	Seed collection	N	N
ARS473	CR 778	Brassica napus L. subsp. napus var. napus f. biennis (Schübl. & Mart.) Thell.	Mitnickij 2	*Union of Soviet Socialist Republics	D: IÖF Malchow: 860180	available	Seed collection	N	N
ARS474	CR 673	Brassica napus L. subsp. napus var. napus f. biennis (Schübl. & Mart.) Thell.	Kiewskij 216	*Union of Soviet Socialist Republics	D: IÖF Malchow: 860181	available	Seed collection	N	N
ARS475	CR 660	Brassica napus L. subsp. napus var. napus f. biennis (Schübl. & Mart.) Thell.	Vik 1	*Union of Soviet Socialist Republics	D: IÖF Malchow: 860804	available	Seed collection	N	N
ARS476	CR 3302	Brassica napus L. subsp. napus var. napus f. biennis (Schübl. & Mart.) Thell.	Bladkool Van Lo	Belgium	D: BAZ, Braunschweig Genetic Resources Centre: 28649	available	Seed collection	N	N
ARS477	CR 165	Brassica napus L. subsp. napus var. napus f. biennis (Schübl. & Mart.) Thell.	Annick	Belgium	D: IÖF Malchow: 770146	available	Seed collection	N	N
ARS478	CR 3293	Brassica napus L. subsp. napus var. napus f. biennis (Schübl. & Mart.) Thell.	Annick	Belgium	D: BAZ, Braunschweig Genetic Resources Centre: 34421	available	Seed collection	N	N
ARS479	CR 266	Brassica napus L. subsp. napus var. napus f. biennis (Schübl. & Mart.) Thell.	Bridger	Canada	D: IÖF Malchow: 870704	available	Seed collection	N	N
ARS480	CR 643	Brassica napus L. subsp. napus var. napus f. biennis (Schübl. & Mart.) Thell.	Helios Aarslev	Denmark	D: Institut Futterpfl.-Zücht. Malchow/Poel: -	available	Seed collection	N	N
ARS481	CR 684	Brassica napus L. subsp. napus var. napus f. biennis (Schübl. & Mart.) Thell.	Ld 9431	Denmark	D: IÖF Malchow: 900706	available	Seed collection	N	N
ARS482	CR 626	Brassica napus L. subsp. napus var. napus f. annua (Schübl. & Mart.) Thell.	Optima	Denmark		available	Seed collection	N	N
ARS483	CR 292	Brassica napus L. subsp. napus var. napus f. biennis (Schübl. & Mart.) Thell.	Danmark	Denmark	D: IÖF Malchow: 860175	available	Seed collection	N	N
ARS484	CR 3413	Brassica napus L. subsp. napus var. napus f. biennis (Schübl. & Mart.) Thell.	Kintol	Denmark		available	Seed collection	N	N
ARS485	CR 3414	Brassica napus L. subsp. napus var. napus f. biennis (Schübl. & Mart.) Thell.	Symbol	Denmark		available	Seed collection	N	N
ARS486	CR 3067	Brassica napus L. subsp. napus var. napus f. biennis (Schübl. & Mart.) Thell.	St.6561	Germany	D: BAZ, Braunschweig Genetic Resources Centre: 51044	available	Seed collection	N	N
ARS487	CR 3068	Brassica napus L. subsp. napus var. napus f. biennis (Schübl. & Mart.) Thell.	Gaspard	Germany	D: BAZ, Braunschweig Genetic Resources Centre: 71741	available	Seed collection	N	N
ARS488	CR 3155	Brassica napus L. subsp. napus var. napus f. biennis (Schübl. & Mart.) Thell.	Valdivia	Germany	D: BAZ, Braunschweig Genetic Resources Centre: 28633	available	Seed collection	N	N
ARS489	CR 3158	Brassica napus L. subsp. napus var. napus f. biennis (Schübl. & Mart.) Thell.	Billinda	Germany	D: BAZ, Braunschweig Genetic Resources Centre: 28646	available	Seed collection	N	N
ARS490	CR 719	Brassica napus L. subsp. napus var. napus f. biennis (Schübl. & Mart.) Thell.	Lirajet, Wrg 60	Germany		available	Seed collection	N	N
ARS491	CR 691	Brassica napus L. subsp. napus var. napus f. biennis (Schübl. & Mart.) Thell.	Libelle	Germany	D: IÖF Malchow: 790566	available	Seed collection	N	N
ARS492	CR 694	Brassica napus L. subsp. napus var. napus f. biennis (Schübl. & Mart.) Thell.	Libra	Germany	D: IÖF Malchow: 790569	available	Seed collection	N	N
ARS493	CR 695	Brassica napus L. subsp. napus var. napus f. biennis (Schübl. & Mart.) Thell.	Librador	Germany	D: IÖF Malchow: 800610	available	Seed collection	N	N
ARS494	CR 696	Brassica napus L. subsp. napus var. napus f. biennis (Schübl. & Mart.) Thell.	Libraska	Germany	D: IÖF Malchow: 901570	available	Seed collection	N	N
ARS495	CR 699	Brassica napus L. subsp. napus var. napus f. biennis (Schübl. & Mart.) Thell.	Licantara	Germany	D: IÖF Malchow: 860755	available	Seed collection	N	N
ARS496	CR 312	Brassica napus L. subsp. napus var. napus f. biennis (Schübl. & Mart.) Thell.	Emerald	Ireland	D: IÖF Malchow: 760070	available	Seed collection	N	N
ARS497	CR 1250	Brassica napus L. subsp. napus var. napus f. biennis (Schübl. & Mart.) Thell.		Lithuania	D: IÖF Malchow: 720022	available	Seed collection	N	N
ARS498	CR 771	Brassica napus L. subsp. napus var. napus f. biennis (Schübl. & Mart.) Thell.		Lithuania	D: IÖF Malchow: 790080	available	Seed collection	N	N
ARS499	CR 3137	Brassica napus L. subsp. napus var. napus f. biennis (Schübl. & Mart.) Thell.	Ramon	Netherlands	D: BAZ, Braunschweig Genetic Resources Centre: 28669	available	Seed collection	N	N
ARS500	CR 3082	Brassica napus L. subsp. napus var. napus f. biennis (Schübl. & Mart.) Thell.	Stego	Netherlands	D: BAZ, Braunschweig Genetic Resources Centre: 62973	available	Seed collection	N	N
ARS501	CR 3113	Brassica napus L. subsp. napus var. napus f. biennis (Schübl. & Mart.) Thell.	Rampal	Netherlands	D: BAZ, Braunschweig Genetic Resources Centre: 28670	available	Seed collection	N	N
ARS502	CR 3115	Brassica napus L. subsp. napus var. napus f. biennis (Schübl. & Mart.) Thell.	Viva	Netherlands	D: BAZ, Braunschweig Genetic Resources Centre: 28675	available	Seed collection	N	N
ARS503	CR 3217	Brassica napus L. subsp. napus var. napus f. biennis (Schübl. & Mart.) Thell.	Mansholts Hamburger Raps	Netherlands	D: BAZ, Braunschweig Genetic Resources Centre: 28660	available	Seed collection	N	N
ARS504	CR 3305	Brassica napus L. subsp. napus var. napus f. biennis (Schübl. & Mart.) Thell.	Mara	Netherlands	D: BAZ, Braunschweig Genetic Resources Centre: 28674	available	Seed collection	N	N
ARS505	CR 733	Brassica napus L. subsp. napus var. napus f. biennis (Schübl. & Mart.) Thell.	Lonto	Netherlands	D: IÖF Malchow: 800118	available	Seed collection	N	N
ARS506	CR 193	Brassica napus L. subsp. napus var. napus f. biennis (Schübl. & Mart.) Thell.	Blako	Netherlands		available	Seed collection	N	N
ARS507	CR 1033	Brassica napus L. subsp. napus var. napus f. biennis (Schübl. & Mart.) Thell.	Velox	Netherlands	D: Institut Futterpfl.-Zücht. Malchow/Poel: -	available	Seed collection	N	N
ARS508	CR 1057	Brassica napus L. subsp. napus var. napus f. biennis (Schübl. & Mart.) Thell.	Windal, Bladkool C.i.v.	Netherlands	D: IÖF Malchow: 840085a	available	Seed collection	N	N
ARS509	CR 1058	Brassica napus L. subsp. napus var. napus f. biennis (Schübl. & Mart.) Thell.	Winfred	Netherlands	D: IÖF Malchow: 860179	available	Seed collection	N	N
ARS510	CR 178	Brassica napus L. subsp. napus var. napus f. biennis (Schübl. & Mart.) Thell.	Barcoli	Netherlands	D: IÖF Malchow: 900013	available	Seed collection	N	N
ARS511	CR 192	Brassica napus L. subsp. napus var. napus f. biennis (Schübl. & Mart.) Thell.	Bladkool	Netherlands		available	Seed collection	N	N
ARS512	CR 157	Brassica napus L. subsp. napus var. napus f. biennis (Schübl. & Mart.) Thell.	Adonis	Netherlands	D: Zwaan & de Wilje: -	available	Seed collection	N	N
ARS513	CR 754	Brassica napus L. subsp. napus var. napus f. biennis (Schübl. & Mart.) Thell.	Mansholt¿s Hamburger, Nain De Hambourg	Netherlands	D: Institut Futterpfl.-Zücht. Malchow/Poel: -	available	Seed collection	N	N
ARS514	CR 1043	Brassica napus L. subsp. napus var. napus f. biennis (Schübl. & Mart.) Thell.	Viva	Netherlands	D: IÖF Malchow: 830165	available	Seed collection	N	N
ARS515	CR 3280	Brassica napus L. subsp. napus var. napus f. biennis (Schübl. & Mart.) Thell.	Winfred	Netherlands	D: BAZ, Braunschweig Genetic Resources Centre: 28635	available	Seed collection	N	N
ARS516	CR 3272	Brassica napus L. subsp. napus var. napus f. biennis (Schübl. & Mart.) Thell.	Velox	Netherlands	D: BAZ, Braunschweig Genetic Resources Centre: 28672	available	Seed collection	N	N
ARS517	CR 3278	Brassica napus L. subsp. napus var. napus f. biennis (Schübl. & Mart.) Thell.	Windal	Netherlands	D: BAZ, Braunschweig Genetic Resources Centre: 28673	available	Seed collection	N	N
ARS518	CR 320	Brassica napus L. subsp. napus var. napus f. biennis (Schübl. & Mart.) Thell.	Esora	Netherlands	D: IÖF Malchow: 830167	available	Seed collection	N	N
ARS519	CR 1860	Brassica napus L. subsp. napus var. napus f. biennis (Schübl. & Mart.) Thell.	Baraska	Netherlands	D: IÖF Malchow: 901736	available	Seed collection	N	N
ARS520	CR 871	Brassica napus L. subsp. napus var. napus f. biennis (Schübl. & Mart.) Thell.	Ramon	Netherlands	D: Ottersum: 870707	available	Seed collection	N	N
ARS521	CR 756	Brassica napus L. subsp. napus var. napus f. biennis (Schübl. & Mart.) Thell.	Marana	Netherlands	D: IÖF Malchow: 870705	available	Seed collection	N	N
ARS522	CR 3218	Brassica napus L. subsp. napus var. napus f. biennis (Schübl. & Mart.) Thell.	Major	Netherlands	D: BAZ, Braunschweig Genetic Resources Centre: 28659	available	Seed collection	N	N
ARS523	CR 3264	Brassica napus L. subsp. napus var. napus f. biennis (Schübl. & Mart.) Thell.	Bishop	Netherlands	D: BAZ, Braunschweig Genetic Resources Centre: 28651	available	Seed collection	N	N
ARS524	CR 3405	Brassica napus L. subsp. napus var. napus f. biennis (Schübl. & Mart.) Thell.	Anton	Netherlands		available	Seed collection	N	N
ARS525	CR 3129	Brassica napus L. subsp. napus var. napus f. biennis (Schübl. & Mart.) Thell.		Poland	D: BAZ, Braunschweig Genetic Resources Centre: 34467	available	Seed collection	N	N
ARS526	CR 3180	Brassica napus L. subsp. napus var. napus f. biennis (Schübl. & Mart.) Thell.		Poland	D: BAZ, Braunschweig Genetic Resources Centre: 34466	available	Seed collection	N	N
ARS527	CR 3306	Brassica napus L. subsp. napus var. napus f. biennis (Schübl. & Mart.) Thell.	Gorczanski	Poland	D: BAZ, Braunschweig Genetic Resources Centre: 34446	available	Seed collection	N	N
ARS528	CR 254	Brassica napus L. subsp. napus var. napus f. biennis (Schübl. & Mart.) Thell.	Boh 384	Poland	D: IÖF Malchow: 870123	available	Seed collection	N	N
ARS529	CR 747	Brassica napus L. subsp. napus var. napus f. biennis (Schübl. & Mart.) Thell.	Mah 232	Poland	D: IÖF Malchow: 860779	available	Seed collection	N	N
ARS530	CR 444	Brassica napus L. subsp. napus var. napus f. biennis (Schübl. & Mart.) Thell.	Bronowski	Poland	D: IHAR Warschau: 920481	available	Seed collection	N	N
ARS531	CR 1047	Brassica napus L. subsp. napus var. napus f. biennis (Schübl. & Mart.) Thell.	Warszawski	Poland	D: IÖF Malchow: 720047	available	Seed collection	N	N
ARS532	CR 657	Brassica napus L. subsp. napus var. napus f. biennis (Schübl. & Mart.) Thell.	Janek	Poland	D: IÖF Malchow: 900127	available	Seed collection	N	N
ARS533	CR 659	Brassica napus L. subsp. napus var. napus f. biennis (Schübl. & Mart.) Thell.	Janpol	Poland	D: IÖF Malchow: 790595	available	Seed collection	N	N
ARS534	CR 667	Brassica napus L. subsp. napus var. napus f. biennis (Schübl. & Mart.) Thell.	K 626/72	Poland	D: IÖF Malchow: 830703	available	Seed collection	N	N
ARS535	CR 623	Brassica napus L. subsp. napus var. napus f. biennis (Schübl. & Mart.) Thell.	Gn-33/84	Poland	D: IÖF Malchow: 860757	available	Seed collection	N	N
ARS536	CR 627	Brassica napus L. subsp. napus var. napus f. biennis (Schübl. & Mart.) Thell.	Gorczanski, Brillant	Poland	D: IHAR Warschau: -	available	Seed collection	N	N
ARS537	CR 628	Brassica napus L. subsp. napus var. napus f. biennis (Schübl. & Mart.) Thell.	Granulo	Poland	D: IÖF Malchow: 900136	available	Seed collection	N	N
ARS538	CR 638	Brassica napus L. subsp. napus var. napus f. biennis (Schübl. & Mart.) Thell.	Halix, Dolnoslaski	Poland	D: IÖF Malchow: 740095	available	Seed collection	N	N
ARS539	CR 248	Brassica napus L. subsp. napus var. napus f. biennis (Schübl. & Mart.) Thell.	Boh 1	Poland	D: IÖF Malchow: 840727	available	Seed collection	N	N
ARS540	CR 249	Brassica napus L. subsp. napus var. napus f. biennis (Schübl. & Mart.) Thell.	Boh 1087	Poland	D: IÖF Malchow: 890048	available	Seed collection	N	N
ARS541	CR 261	Brassica napus L. subsp. napus var. napus f. biennis (Schübl. & Mart.) Thell.	Borowski	Poland	D: IÖF Malchow: -	available	Seed collection	N	N
ARS542	CR 146	Brassica napus L. subsp. napus var. napus f. biennis (Schübl. & Mart.) Thell.	188/73	Poland	D: IÖF Malchow: 830704	available	Seed collection	N	N
ARS543	CR 305	Brassica napus L. subsp. napus var. napus f. biennis (Schübl. & Mart.) Thell.	E 2162/81	Poland	D: IÖF Malchow: 830690	available	Seed collection	N	N
ARS544	CR 854	Brassica napus L. subsp. napus var. napus f. biennis (Schübl. & Mart.) Thell.	Poh 385	Poland	D: IÖF Malchow: 880021	available	Seed collection	N	N
ARS545	CR 1092	Brassica napus L. subsp. napus var. napus f. biennis (Schübl. & Mart.) Thell.	Ww 1089	Sweden	D: IÖF Malchow: 900701	available	Seed collection	N	N
ARS546	CR 1098	Brassica napus L. subsp. napus var. napus f. biennis (Schübl. & Mart.) Thell.	Ww 1105	Sweden	D: IÖF Malchow: 902036	available	Seed collection	N	N
ARS547	CR 3160	Brassica napus L. subsp. napus var. napus f. biennis (Schübl. & Mart.) Thell.		Sweden	D: BAZ, Braunschweig Genetic Resources Centre: 34463	available	Seed collection	N	N
ARS548	CR 3084	Brassica napus L. subsp. napus var. napus f. biennis (Schübl. & Mart.) Thell.	Jupiter (svaloef)	Sweden	D: BAZ, Braunschweig Genetic Resources Centre: 49355	available	Seed collection	N	N
ARS549	CR 3089	Brassica napus L. subsp. napus var. napus f. biennis (Schübl. & Mart.) Thell.	Herkules (svaloef)	Sweden	D: BAZ, Braunschweig Genetic Resources Centre: 49354	available	Seed collection	N	N
ARS550	CR 1020	Brassica napus L. subsp. napus var. napus f. annua (Schübl. & Mart.) Thell.	Topas, Bullion	Sweden	D: Institut Pfl.-Genet. u. Zücht. Svaloef: 733	available	Seed collection	N	N
ARS551	CR 791	Brassica napus L. subsp. napus var. napus f. biennis (Schübl. & Mart.) Thell.	Niclos	Sweden	D: IÖF Malchow: 840745	available	Seed collection	N	N
ARS552	CR 421	Brassica napus L. subsp. napus var. napus f. biennis (Schübl. & Mart.) Thell.	Ww 1023	Sweden	D: IÖF Malchow: 880111	available	Seed collection	N	N
ARS553	CR 1036	Brassica napus L. subsp. napus var. napus f. biennis (Schübl. & Mart.) Thell.	Vestal 26	Sweden	D: IÖF Malchow: 720077	available	Seed collection	N	N
ARS554	CR 1038	Brassica napus L. subsp. napus var. napus f. biennis (Schübl. & Mart.) Thell.	Viktor	Sweden	D: Zentralst. Sortenw. Nossen: -	available	Seed collection	N	N
ARS555	CR 1048	Brassica napus L. subsp. napus var. napus f. biennis (Schübl. & Mart.) Thell.	Weibull 955	Sweden	D: IÖF Malchow: 860766	available	Seed collection	N	N
ARS556	CR 1049	Brassica napus L. subsp. napus var. napus f. biennis (Schübl. & Mart.) Thell.	Weibull 957	Sweden	D: IÖF Malchow: 860767	available	Seed collection	N	N
ARS557	CR 1064	Brassica napus L. subsp. napus var. napus f. biennis (Schübl. & Mart.) Thell.	Ww 1001	Sweden	D: IÖF Malchow: 870225	available	Seed collection	N	N
ARS558	CR 644	Brassica napus L. subsp. napus var. napus f. biennis (Schübl. & Mart.) Thell.	Herkules	Sweden	D: IÖF Malchow: 800603	available	Seed collection	N	N
ARS559	CR 668	Brassica napus L. subsp. napus var. napus f. biennis (Schübl. & Mart.) Thell.	Karab	Sweden	D: IÖF Malchow: 840741	available	Seed collection	N	N
ARS560	CR 641	Brassica napus L. subsp. napus var. napus f. biennis (Schübl. & Mart.) Thell.	Heimer	Sweden	D: Zentralst. Sortenw. Nossen	available	Seed collection	N	N
ARS561	CR 642	Brassica napus L. subsp. napus var. napus f. biennis (Schübl. & Mart.) Thell.	Hektor	Sweden	D: IÖF Malchow: 720018	available	Seed collection	N	N
ARS562	CR 267	Brassica napus L. subsp. napus var. napus f. biennis (Schübl. & Mart.) Thell.	Brink	Sweden	D: IÖF Malchow: 790587	available	Seed collection	N	N
ARS563	CR 895	Brassica napus L. subsp. napus var. napus f. biennis (Schübl. & Mart.) Thell.	Rustan	Sweden	D: IÖF Malchow: 900688	available	Seed collection	N	N
ARS564	CR 902	Brassica napus L. subsp. napus var. napus f. biennis (Schübl. & Mart.) Thell.	Samo	Sweden	D: IÖF Malchow: 800611	available	Seed collection	N	N
ARS565	CR 906	Brassica napus L. subsp. napus var. napus f. biennis (Schübl. & Mart.) Thell.	Seger	Sweden	D: IÖF Malchow: 760547	available	Seed collection	N	N
ARS566	CR 144	Brassica napus L. subsp. napus var. napus f. biennis (Schübl. & Mart.) Thell.	1402-82	Sweden	D: IÖF Malchow: 830647	available	Seed collection	N	N
ARS567	CR 1151	Brassica napus L. subsp. napus var. napus f. biennis (Schübl. & Mart.) Thell.	Ww 961	Sweden	D: IÖF Malchow: 830628	available	Seed collection	N	N
ARS568	CR 1164	Brassica napus L. subsp. napus var. napus f. biennis (Schübl. & Mart.) Thell.	Ww 994	Sweden	D: IÖF Malchow: 870223	available	Seed collection	N	N
ARS569	CR 1165	Brassica napus L. subsp. napus var. napus f. biennis (Schübl. & Mart.) Thell.	Ww 995	Sweden	D: IÖF Malchow: 860772	available	Seed collection	N	N
ARS570	CR 1166	Brassica napus L. subsp. napus var. napus f. biennis (Schübl. & Mart.) Thell.	Ww 998	Sweden	D: IÖF Malchow: 860768	available	Seed collection	N	N
ARS571	CR 1167	Brassica napus L. subsp. napus var. napus f. biennis (Schübl. & Mart.) Thell.	Ww 999	Sweden	D: IÖF Malchow: 870224	available	Seed collection	N	N
ARS572	CR 1168	Brassica napus L. subsp. napus var. napus f. biennis (Schübl. & Mart.) Thell.	Ww L 97	Sweden	D: IÖF Malchow: 830652	available	Seed collection	N	N
ARS573	CR 1169	Brassica napus L. subsp. napus var. napus f. biennis (Schübl. & Mart.) Thell.	Ww L 98	Sweden	D: IÖF Malchow: 830649	available	Seed collection	N	N
ARS574	CR 313	Brassica napus L. subsp. napus var. napus f. biennis (Schübl. & Mart.) Thell.	Emil, Ww 861	Sweden	D: IÖF Malchow: 800598	available	Seed collection	N	N
ARS575	CR 1103	Brassica napus L. subsp. napus var. napus f. biennis (Schübl. & Mart.) Thell.	Ww 172-80	Sweden	D: IÖF Malchow: 830642	available	Seed collection	N	N
ARS576	CR 1104	Brassica napus L. subsp. napus var. napus f. biennis (Schübl. & Mart.) Thell.	Ww 178-80	Sweden	D: IÖF Malchow: 830644	available	Seed collection	N	N
ARS577	CR 1105	Brassica napus L. subsp. napus var. napus f. biennis (Schübl. & Mart.) Thell.	Ww 1818-83	Sweden	D: IÖF Malchow: 860769	available	Seed collection	N	N
ARS578	CR 1107	Brassica napus L. subsp. napus var. napus f. biennis (Schübl. & Mart.) Thell.	Ww 541	Sweden	D: IÖF Malchow: 720079	available	Seed collection	N	N
ARS579	CR 1108	Brassica napus L. subsp. napus var. napus f. biennis (Schübl. & Mart.) Thell.	Ww 544	Sweden	D: IÖF Malchow: 720064	available	Seed collection	N	N
ARS580	CR 1110	Brassica napus L. subsp. napus var. napus f. biennis (Schübl. & Mart.) Thell.	Ww 608	Sweden	D: IÖF Malchow: 720083	available	Seed collection	N	N
ARS581	CR 1115	Brassica napus L. subsp. napus var. napus f. biennis (Schübl. & Mart.) Thell.	Ww 827	Sweden	D: IÖF Malchow: 790576	available	Seed collection	N	N
ARS582	CR 1116	Brassica napus L. subsp. napus var. napus f. biennis (Schübl. & Mart.) Thell.	Ww 843	Sweden	D: IÖF Malchow: 790578	available	Seed collection	N	N
ARS583	CR 1117	Brassica napus L. subsp. napus var. napus f. biennis (Schübl. & Mart.) Thell.	Ww 863	Sweden	D: IÖF Malchow: 830631	available	Seed collection	N	N
ARS584	CR 1118	Brassica napus L. subsp. napus var. napus f. biennis (Schübl. & Mart.) Thell.	Ww 873	Sweden	D: IÖF Malchow: 800601	available	Seed collection	N	N
ARS585	CR 1119	Brassica napus L. subsp. napus var. napus f. biennis (Schübl. & Mart.) Thell.	Ww 876	Sweden	D: IÖF Malchow: 830645	available	Seed collection	N	N
ARS586	CR 556	Brassica napus L. subsp. napus var. napus f. biennis (Schübl. & Mart.) Thell.	Samo (gelbsamige)	Sweden	D: IÖF Malchow: 830692	available	Seed collection	N	N
ARS587	CR 1185	Brassica napus L. subsp. napus var. napus f. biennis (Schübl. & Mart.) Thell.	Ww 1003	Sweden	D: IÖF Malchow: 870226	available	Seed collection	N	N
ARS588	CR 1120	Brassica napus L. subsp. napus var. napus f. biennis (Schübl. & Mart.) Thell.	Ww 889	Sweden	D: IÖF Malchow: 790577	available	Seed collection	N	N
ARS589	CR 1122	Brassica napus L. subsp. napus var. napus f. biennis (Schübl. & Mart.) Thell.	Ww 905	Sweden	D: IÖF Malchow: 830633	available	Seed collection	N	N
ARS590	CR 1123	Brassica napus L. subsp. napus var. napus f. biennis (Schübl. & Mart.) Thell.	Ww 906	Sweden	D: IÖF Malchow: 830636	available	Seed collection	N	N
ARS591	CR 331	Brassica napus L. subsp. napus var. napus f. biennis (Schübl. & Mart.) Thell.	Fora	Sweden	D: IÖF Malchow: 720086	available	Seed collection	N	N
ARS592	CR 238	Brassica napus L. subsp. napus var. napus f. biennis (Schübl. & Mart.) Thell.	Panter	Sweden	D: IÖF Malchow: 720042	available	Seed collection	N	N
ARS593	CR 1065	Brassica napus L. subsp. napus var. napus f. biennis (Schübl. & Mart.) Thell.	Ww 1005	Sweden	D: IÖF Malchow: 870227	available	Seed collection	N	N
ARS594	CR 1066	Brassica napus L. subsp. napus var. napus f. biennis (Schübl. & Mart.) Thell.	Ww 1006	Sweden	D: IÖF Malchow: 880086	available	Seed collection	N	N
ARS595	CR 1067	Brassica napus L. subsp. napus var. napus f. biennis (Schübl. & Mart.) Thell.	Ww 1007	Sweden	D: IÖF Malchow: 880108	available	Seed collection	N	N
ARS596	CR 1068	Brassica napus L. subsp. napus var. napus f. biennis (Schübl. & Mart.) Thell.	Ww 1011	Sweden	D: IÖF Malchow: 870228	available	Seed collection	N	N
ARS597	CR 1079	Brassica napus L. subsp. napus var. napus f. biennis (Schübl. & Mart.) Thell.	Ww 1031	Sweden	D: IÖF Malchow: 880049	available	Seed collection	N	N
ARS598	CR 1080	Brassica napus L. subsp. napus var. napus f. biennis (Schübl. & Mart.) Thell.	Ww 1034	Sweden	D: IÖF Malchow: 880048	available	Seed collection	N	N
ARS599	CR 1081	Brassica napus L. subsp. napus var. napus f. biennis (Schübl. & Mart.) Thell.	Ww 1039	Sweden	D: IÖF Malchow: 880047	available	Seed collection	N	N
ARS600	CR 1082	Brassica napus L. subsp. napus var. napus f. biennis (Schübl. & Mart.) Thell.	Ww 1059	Sweden	D: IÖF Malchow: 900691	available	Seed collection	N	N
ARS601	CR 1091	Brassica napus L. subsp. napus var. napus f. biennis (Schübl. & Mart.) Thell.	Ww 1088	Sweden	D: IÖF Malchow: 900700	available	Seed collection	N	N
ARS602	CR 1094	Brassica napus L. subsp. napus var. napus f. biennis (Schübl. & Mart.) Thell.	Ww 1101	Sweden	D: IÖF Malchow: 902032	available	Seed collection	N	N
ARS603	CR 1096	Brassica napus L. subsp. napus var. napus f. biennis (Schübl. & Mart.) Thell.	Ww 1103	Sweden	D: IÖF Malchow: 902034	available	Seed collection	N	N
ARS604	CR 1097	Brassica napus L. subsp. napus var. napus f. biennis (Schübl. & Mart.) Thell.	Ww 1104	Sweden	D: IÖF Malchow: 902035	available	Seed collection	N	N
ARS605	CR 982	Brassica napus L. subsp. napus var. napus f. biennis (Schübl. & Mart.) Thell.	Sv 66/1155	Sweden	D: IÖF Malchow: 760098	available	Seed collection	N	N
ARS606	CR 983	Brassica napus L. subsp. napus var. napus f. biennis (Schübl. & Mart.) Thell.	Sv 66/275	Sweden	D: IÖF Malchow: 760105	available	Seed collection	N	N
ARS607	CR 984	Brassica napus L. subsp. napus var. napus f. biennis (Schübl. & Mart.) Thell.	Sv 67/8144	Sweden	D: IÖF Malchow: 760101	available	Seed collection	N	N
ARS608	CR 985	Brassica napus L. subsp. napus var. napus f. biennis (Schübl. & Mart.) Thell.	Sv 70/8263	Sweden	D: IÖF Malchow: 760103	available	Seed collection	N	N
ARS609	CR 991	Brassica napus L. subsp. napus var. napus f. biennis (Schübl. & Mart.) Thell.	Sv 70/8717	Sweden	D: IÖF Malchow: 760573	available	Seed collection	N	N
ARS610	CR 996	Brassica napus L. subsp. napus var. napus f. biennis (Schübl. & Mart.) Thell.	Sv 7473	Sweden	D: IÖF Malchow: 840734	available	Seed collection	N	N
ARS611	CR 997	Brassica napus L. subsp. napus var. napus f. biennis (Schübl. & Mart.) Thell.	Sv 7494/65	Sweden	D: IÖF Malchow: 800600	available	Seed collection	N	N
ARS612	CR 1002	Brassica napus L. subsp. napus var. napus f. biennis (Schübl. & Mart.) Thell.	Tor, Svalöfs Tor, Glacier	Sweden	D: IÖF Malchow: 880058	available	Seed collection	N	N
ARS613	CR 1141	Brassica napus L. subsp. napus var. napus f. biennis (Schübl. & Mart.) Thell.	Ww 945	Sweden	D: IÖF Malchow: 830634	available	Seed collection	N	N
ARS614	CR 1146	Brassica napus L. subsp. napus var. napus f. biennis (Schübl. & Mart.) Thell.	Ww 953	Sweden	D: IÖF Malchow: 830629	available	Seed collection	N	N
ARS615	CR 2016	Brassica napus L. subsp. napus var. napus f. biennis (Schübl. & Mart.) Thell.	Juno	Sweden	D: IÖF Malchow: -	available	Seed collection	N	N
ARS616	CR 147	Brassica napus L. subsp. napus var. napus f. biennis (Schübl. & Mart.) Thell.	210-81	Sweden	D: IÖF Malchow: 830648	available	Seed collection	N	N
ARS617	CR 169	Brassica napus L. subsp. napus var. napus f. biennis (Schübl. & Mart.) Thell.	Argus	Sweden	D: W. Weibull, AB: 720003	available	Seed collection	N	N
ARS618	CR 1147	Brassica napus L. subsp. napus var. napus f. biennis (Schübl. & Mart.) Thell.	Ww 955	Sweden	D: IÖF Malchow: 830630	available	Seed collection	N	N
ARS619	CR 1150	Brassica napus L. subsp. napus var. napus f. biennis (Schübl. & Mart.) Thell.	Ww 958	Sweden	D: IÖF Malchow: 830619	available	Seed collection	N	N
ARS620	CR 973	Brassica napus L. subsp. napus var. napus f. biennis (Schübl. & Mart.) Thell.	Status, Sv 74-19	Sweden	D: IÖF Malchow: 760521	available	Seed collection	N	N
ARS621	CR 1124	Brassica napus L. subsp. napus var. napus f. biennis (Schübl. & Mart.) Thell.	Ww 917	Sweden	D: IÖF Malchow: 830637	available	Seed collection	N	N
ARS622	CR 1125	Brassica napus L. subsp. napus var. napus f. biennis (Schübl. & Mart.) Thell.	Ww 920	Sweden	D: IÖF Malchow: 830623	available	Seed collection	N	N
ARS623	CR 1138	Brassica napus L. subsp. napus var. napus f. biennis (Schübl. & Mart.) Thell.	Ww 942	Sweden	D: IÖF Malchow: 830646	available	Seed collection	N	N
ARS624	CR 1139	Brassica napus L. subsp. napus var. napus f. biennis (Schübl. & Mart.) Thell.	Ww 943	Sweden	D: IÖF Malchow: 830651	available	Seed collection	N	N
ARS625	CR 1140	Brassica napus L. subsp. napus var. napus f. biennis (Schübl. & Mart.) Thell.	Ww 944	Sweden	D: IÖF Malchow: 830655	available	Seed collection	N	N
ARS626	CR 826	Brassica napus L. subsp. napus var. napus f. biennis (Schübl. & Mart.) Thell.	Optima, Dp 19-29	Sweden	D: IÖF Malchow: 880211	available	Seed collection	N	N
ARS627	CR 981	Brassica napus L. subsp. napus var. napus f. biennis (Schübl. & Mart.) Thell.	Sv 66/1109	Sweden	D: IÖF Malchow: 760102	available	Seed collection	N	N
ARS628	CR 919	Brassica napus L. subsp. napus var. napus f. biennis (Schübl. & Mart.) Thell.	Silona	Sweden		available	Seed collection	N	N
ARS629	CR 921	Brassica napus L. subsp. napus var. napus f. biennis (Schübl. & Mart.) Thell.	Sinus	Sweden	D: IÖF Malchow: 730502	limited	Seed collection	N	N
ARS630	CR 922	Brassica napus L. subsp. napus var. napus f. biennis (Schübl. & Mart.) Thell.	Sipal	Sweden	D: IÖF Malchow: 760546	available	Seed collection	N	N
ARS631	CR 799	Brassica napus L. subsp. napus var. napus f. biennis (Schübl. & Mart.) Thell.	Norde	Sweden	D: Institut Futterpfl.-Zücht. Malchow/Poel: -	available	Seed collection	N	N
ARS632	CR 828	Brassica napus L. subsp. napus var. napus f. biennis (Schübl. & Mart.) Thell.	Orion	Sweden	D: IÖF Malchow: 840744	available	Seed collection	N	N
ARS633	CR 762	Brassica napus L. subsp. napus var. napus f. biennis (Schübl. & Mart.) Thell.	Margo	Sweden	D: IÖF Malchow: 720036	available	Seed collection	N	N
ARS634	CR 767	Brassica napus L. subsp. napus var. napus f. biennis (Schübl. & Mart.) Thell.	Matador, Svalöfs Matador	Sweden	D: NPZ-SLM, Malchow, Herr Winkelmann: 720032	available	Seed collection	N	N
ARS635	CR 1102	Brassica napus L. subsp. napus var. napus f. biennis (Schübl. & Mart.) Thell.	Ww 166-80	Sweden	D: IÖF Malchow: 830618	available	Seed collection	N	N
ARS636	CR 3271	Brassica napus L. subsp. napus var. napus f. biennis (Schübl. & Mart.) Thell.	Hektor	Sweden	D: BAZ, Braunschweig Genetic Resources Centre: 49356	available	Seed collection	N	N
ARS637	CR 741	Brassica napus L. subsp. napus var. napus f. biennis (Schübl. & Mart.) Thell.	Magnus	Sweden	D: Pfl.-Zücht. Institut Weibullsholm	available	Seed collection	N	N
ARS638	CR 1121	Brassica napus L. subsp. napus var. napus f. biennis (Schübl. & Mart.) Thell.	Ww 890	Sweden	D: IÖF Malchow: 830626	available	Seed collection	N	N
ARS639	CR 1095	Brassica napus L. subsp. napus var. napus f. biennis (Schübl. & Mart.) Thell.	Ww 1102	Sweden	D: IÖF Malchow: 902033	available	Seed collection	N	N
ARS640	CR 1145	Brassica napus L. subsp. napus var. napus f. biennis (Schübl. & Mart.) Thell.	Ww 950	Sweden	D: IÖF Malchow: 830615	available	Seed collection	N	N
ARS641	CR 1113	Brassica napus L. subsp. napus var. napus f. biennis (Schübl. & Mart.) Thell.	Ww 716	Sweden	D: IÖF Malchow: 740505	available	Seed collection	N	N
ARS642	CR 1136	Brassica napus L. subsp. napus var. napus f. biennis (Schübl. & Mart.) Thell.	Ww 940	Sweden	D: IÖF Malchow: 830639	available	Seed collection	N	N
ARS643	CR 1154	Brassica napus L. subsp. napus var. napus f. biennis (Schübl. & Mart.) Thell.	Ww 964	Sweden	D: IÖF Malchow: 830640	available	Seed collection	N	N
ARS644	CR 562	Brassica napus L. subsp. napus var. napus f. biennis (Schübl. & Mart.) Thell.	Sv 7494/65 (gelbsamige)	Sweden	D: IÖF Malchow: 830692	available	Seed collection	N	N
ARS645	CR 1086	Brassica napus L. subsp. napus var. napus f. biennis (Schübl. & Mart.) Thell.	Ww 1083	Sweden	D: IÖF Malchow: 900695	available	Seed collection	N	N
ARS646	CR 645	Brassica napus L. subsp. napus var. napus f. biennis (Schübl. & Mart.) Thell.	Hg 9051	Sweden	D: IÖF Malchow: 720069	available	Seed collection	N	N
ARS647	CR 1109	Brassica napus L. subsp. napus var. napus f. biennis (Schübl. & Mart.) Thell.	WW 572	Sweden	D: IÖF Malchow: 720081	available	Seed collection	N	N
ARS648	CR 3104	Brassica napus L. subsp. napus var. napus f. biennis (Schübl. & Mart.) Thell.	Norde	Sweden	D: BAZ, Braunschweig Genetic Resources Centre: 51040	available	Seed collection	N	N
ARS649	CR 160	Brassica napus L. subsp. napus var. napus f. biennis (Schübl. & Mart.) Thell.	Allie	Sweden	D: IÖF Malchow: 720090	available	Seed collection	N	N
ARS650	CR 330	Brassica napus L. subsp. napus var. napus f. biennis (Schübl. & Mart.) Thell.	Flora	Sweden		available	Seed collection	N	N
ARS651	CR 1135	Brassica napus L. subsp. napus var. napus f. biennis (Schübl. & Mart.) Thell.	Ww 939	Sweden	D: IÖF Malchow: 830616	available	Seed collection	N	N
ARS652	CR 1158	Brassica napus L. subsp. napus var. napus f. biennis (Schübl. & Mart.) Thell.	Ww 984	Sweden	D: IÖF Malchow: 880042	available	Seed collection	N	N
ARS653	CR 1106	Brassica napus L. subsp. napus var. napus f. biennis (Schübl. & Mart.) Thell.	Ww 510	Sweden	D: IÖF Malchow: 720075	available	Seed collection	N	N
ARS654	CR 664	Brassica napus L. subsp. napus var. napus f. biennis (Schübl. & Mart.) Thell.	Jupiter	Sweden	D: IÖF Malchow: 830658	available	Seed collection	N	N
ARS655	CR 3440	Brassica napus L. subsp. napus var. napus f. biennis (Schübl. & Mart.) Thell.	Magnum	Sweden		available	Seed collection	N	N
ARS656	CR 1083	Brassica napus L. subsp. napus var. napus f. biennis (Schübl. & Mart.) Thell.	Ww 1066	Sweden	D: IÖF Malchow: 900692	available	Seed collection	N	N
ARS657	CR 995	Brassica napus L. subsp. napus var. napus f. biennis (Schübl. & Mart.) Thell.	Sv 742819	Sweden	D: IÖF Malchow: 840740	available	Seed collection	N	N
ARS658	CR 647	Brassica napus L. subsp. napus var. napus f. biennis (Schübl. & Mart.) Thell.	Hungry Gap	United Kingdom	D: IÖF Malchow: 810013	available	Seed collection	N	N
ARS659	CR 683	Brassica napus L. subsp. napus var. napus f. biennis (Schübl. & Mart.) Thell.	Lair	United Kingdom	D: IÖF Malchow: 810168	available	Seed collection	N	N
ARS660	CR 277	Brassica napus L. subsp. napus var. napus f. biennis (Schübl. & Mart.) Thell.	Canard	United Kingdom	D: IÖF Malchow: 870708	available	Seed collection	N	N
ARS661	CR 304	Brassica napus L. subsp. napus var. napus f. biennis (Schübl. & Mart.) Thell.	Dwarf Essex	United Kingdom	D: IÖF Malchow: 720023	available	Seed collection	N	N
ARS662	CR 314	Brassica napus L. subsp. napus var. napus f. biennis (Schübl. & Mart.) Thell.	English Giant, Giant Winter, Gartons Early Giant	United Kingdom	D: Institut Futterpfl.-Zücht. Malchow/Poel: -	available	Seed collection	N	N
ARS663	CR 578	Brassica napus L. subsp. napus var. napus f. biennis (Schübl. & Mart.) Thell.	Giant X R 707	United Kingdom	D: IÖF Malchow: 720025	available	Seed collection	N	N
ARS664	CR 321	Brassica napus L. subsp. napus var. napus f. biennis (Schübl. & Mart.) Thell.	Essex Broad Leaved	United Kingdom	D: IÖF Malchow: 810164	available	Seed collection	N	N
ARS665	CR 325	Brassica napus L. subsp. napus var. napus f. biennis (Schübl. & Mart.) Thell.	Extra Tall	United Kingdom	D: IÖF Malchow: 810163	available	Seed collection	N	N
ARS666	CR 874	Brassica napus L. subsp. napus var. napus f. biennis (Schübl. & Mart.) Thell.	Rape Kale	United Kingdom	D: Genbank Wageningen: -	available	Seed collection	N	N
ARS667	CR 184	Brassica napus L. subsp. napus var. napus f. biennis (Schübl. & Mart.) Thell.	Bishop	United Kingdom	D: IÖF Malchow: 720011	available	Seed collection	N	N
ARS668	CR 1863	Brassica napus L. subsp. napus var. napus f. biennis (Schübl. & Mart.) Thell.	Hobson	United Kingdom	D: IÖF Malchow: keine	available	Seed collection	N	N
ARS669	CR 1878	Brassica napus L. subsp. napus var. napus f. biennis (Schübl. & Mart.) Thell.	Susana	United Kingdom	D: IÖF Malchow: keine	available	Seed collection	N	N
ARS670	CR 310	Brassica napus L. subsp. napus var. napus f. biennis (Schübl. & Mart.) Thell.	Elsom's Giant Broadleaf Rape Seed	United Kingdom		available	Seed collection	N	N
ARS671	CR 3057	Brassica napus L. subsp. napus var. napus f. biennis (Schübl. & Mart.) Thell.	Magnus	United Kingdom	D: BAZ, Braunschweig Genetic Resources Centre: 34401	available	Seed collection	N	N
ARS672	CR 3148	Brassica napus L. subsp. napus var. napus f. biennis (Schübl. & Mart.) Thell.	Fido	United Kingdom	D: BAZ, Braunschweig Genetic Resources Centre: 28962	available	Seed collection	N	N
ARS673	CR 3412	Brassica napus L. subsp. napus var. napus f. biennis (Schübl. & Mart.) Thell.	Leadol	United Kingdom		available	Seed collection	N	N
ARS674	CR 3415	Brassica napus L. subsp. napus var. napus f. biennis (Schübl. & Mart.) Thell.	Leader	United Kingdom		available	Seed collection	N	N
ARS675	CR 3411	Brassica napus L. subsp. napus var. napus f. biennis (Schübl. & Mart.) Thell.	Gazelle	United Kingdom		available	Seed collection	N	N
		Belgium: 3
		Canada: 1
		Denmark: 6
		German Democratic Republic: 10
		Germany: 10
		Ireland: 1
		Lithuania: 2
		Netherlands: 26
		Poland: 20
		Sweden: 113
		Union of Soviet Socialist Republics: 15
		United Kingdom: 18
